# Supplementary material for: Modulating the Heat Sensitivity of Prostate Cancer Cell Lines In Vitro: A New Impact for Focal Therapies
Source: Biomedicines. 2020 Dec 9;8(12):585. doi: 10.3390/biomedicines8120585 (PMC7763367; doi:10.3390/biomedicines8120585)
Supplement: Supplementary file 1 [file biomedicines-08-00585-s001.zip]

Archive with 2 entries (2 files):
- Supplementary Table S1.xlsx
- suppl_checked.docx
