# Supplementary material for: Modulating the Heat Sensitivity of Prostate Cancer Cell Lines In Vitro: A New Impact for Focal Therapies
Source: Biomedicines. 2020 Dec 9;8(12):585. doi: 10.3390/biomedicines8120585 (PMC7763367; doi:10.3390/biomedicines8120585)
Supplement: Supplementary file 1 [file biomedicines-08-00585-s001.zip › Supplementary Table S1.xlsx]

## Sheet: gene_exp
test_id	gene_id	gene	locus	sample_1	sample_2	status	value_1	value_2	log2(fold_change)	test_stat	p_value	q_value	significant
1/2-SBSRNA4	1/2-SBSRNA4	1/2-SBSRNA4	chr4:110351118-110461615	VCaP	VCaP_rev	NOTEST	1.14325	1.04137	-0.134659	0	1	1	no
A1BG	A1BG	A1BG	chr19:58858171-58874214	VCaP	VCaP_rev	NOTEST	0.34541	0.625683	0.857121	0	1	1	no
A1BG-AS1	A1BG-AS1	A1BG-AS1	chr19:58858171-58874214	VCaP	VCaP_rev	NOTEST	0.720887	0.843448	0.226527	0	1	1	no
A1CF	A1CF	A1CF	chr10:52559168-52645435	VCaP	VCaP_rev	NOTEST	0.308912	0.821804	1.4116	0	1	1	no
ADH1C	ADH1C	ADH1C	chr4:100257648-100273917	VCaP	VCaP_rev	OK	1.39584	0	#NAME?	#NAME?	5e-05	0.000274369	yes
A2M	A2M	A2M	chr12:9217772-9268558	VCaP	VCaP_rev	NOTEST	0	0.0353484	inf	0	1	1	no
A2ML1	A2ML1	A2ML1	chr12:8975149-9029381	VCaP	VCaP_rev	NOTEST	0.62541	0.0609464	-3.35919	0	1	1	no
A2MP1	A2MP1	A2MP1	chr12:9381128-9386803	VCaP	VCaP_rev	NOTEST	0.0429928	0	#NAME?	0	1	1	no
C13orf15	C13orf15	C13orf15	chr13:42031541-42045013	VCaP	VCaP_rev	OK	1.50154	0	#NAME?	#NAME?	5e-05	0.000274369	yes
A4GNT	A4GNT	A4GNT	chr3:137842559-137851229	VCaP	VCaP_rev	NOTEST	0	0.0390534	inf	0	1	1	no
AA06	AA06	AA06	chr17:31340105-32483825	VCaP	VCaP_rev	NOTEST	0	0	0	0	1	1	no
AAA1	AAA1	AAA1	chr7:34386123-34917944	VCaP	VCaP_rev	NOTEST	0.0145355	0.0620974	2.09495	0	1	1	no
DAPL1	DAPL1	DAPL1	chr2:159651828-159672496	VCaP	VCaP_rev	OK	1.8999	0	#NAME?	#NAME?	5e-05	0.000274369	yes
DEFB126	DEFB126	DEFB126	chr20:123251-126392	VCaP	VCaP_rev	OK	2.25466	0	#NAME?	#NAME?	0.00015	0.000756903	yes
AACSP1	AACSP1	AACSP1	chr5:178191863-178203277	VCaP	VCaP_rev	NOTEST	0.0664849	0.159628	1.26361	0	1	1	no
AADAC	AADAC	AADAC	chr3:151347319-151546276	VCaP	VCaP_rev	NOTEST	0	0	0	0	1	1	no
AADACL2	AADACL2	AADACL2	chr3:151347319-151546276	VCaP	VCaP_rev	NOTEST	0	0	0	0	1	1	no
AADACL3	AADACL3	AADACL3	chr1:12776117-12788726	VCaP	VCaP_rev	NOTEST	0	0	0	0	1	1	no
AADACL4	AADACL4	AADACL4	chr1:12704565-12727097	VCaP	VCaP_rev	NOTEST	0	0	0	0	1	1	no
DEFB136	DEFB136	DEFB136	chr8:11831445-11832108	VCaP	VCaP_rev	OK	2.0893	0	#NAME?	#NAME?	0.07465	0.148447	no
DNASE1L3	DNASE1L3	DNASE1L3	chr3:58178352-58196730	VCaP	VCaP_rev	OK	24.5312	0	#NAME?	#NAME?	5e-05	0.000274369	yes
EPHA6	EPHA6	EPHA6	chr3:96533424-97467786	VCaP	VCaP_rev	OK	3.40874	0	#NAME?	#NAME?	5e-05	0.000274369	yes
FAM163B	FAM163B	FAM163B	chr9:136443536-136445368	VCaP	VCaP_rev	OK	2.82134	0	#NAME?	#NAME?	5e-05	0.000274369	yes
AANAT	AANAT	AANAT	chr17:74449432-74466199	VCaP	VCaP_rev	NOTEST	0.113619	0.204191	0.845712	0	1	1	no
FAM43B	FAM43B	FAM43B	chr1:20878931-20881513	VCaP	VCaP_rev	OK	1.92217	0	#NAME?	#NAME?	5e-05	0.000274369	yes
GABRG3	GABRG3	GABRG3	chr15:27216428-27778373	VCaP	VCaP_rev	OK	1.49009	0	#NAME?	#NAME?	5e-05	0.000274369	yes
GATA5	GATA5	GATA5	chr20:61038552-61051026	VCaP	VCaP_rev	OK	1.33942	0	#NAME?	#NAME?	5e-05	0.000274369	yes
HIST2H3D	HIST2H3D	HIST2H3D	chr1:149784779-149785236	VCaP	VCaP_rev	OK	2.20298	0	#NAME?	#NAME?	0.00015	0.000756903	yes
HRCT1	HRCT1	HRCT1	chr9:35906188-35907138	VCaP	VCaP_rev	OK	1.53722	0	#NAME?	#NAME?	5e-05	0.000274369	yes
AASS	AASS	AASS	chr7:121713597-121784344	VCaP	VCaP_rev	NOTEST	0.202197	0.786482	1.95965	0	1	1	no
LOC100289255	LOC100289255	LOC100289255	chr17:10698229-10707416	VCaP	VCaP_rev	OK	1.991	0	#NAME?	#NAME?	5e-05	0.000274369	yes
LOC645206	LOC645206	LOC645206	chr3:28616768-28799828	VCaP	VCaP_rev	OK	1.98004	0	#NAME?	#NAME?	5e-05	0.000274369	yes
AATK-AS1	AATK-AS1	AATK-AS1	chr17:79008946-79156964	VCaP	VCaP_rev	NOTEST	0.253067	0.20352	-0.314354	0	1	1	no
MIR1205	MIR1205	MIR1205	chr8:128806778-129113499	VCaP	VCaP_rev	OK	123.031	0	#NAME?	#NAME?	0.2386	0.369116	no
MIR1206	MIR1206	MIR1206	chr8:128806778-129113499	VCaP	VCaP_rev	OK	99.345	0	#NAME?	#NAME?	0.24215	0.37284	no
ABCA10	ABCA10	ABCA10	chr17:67144147-67323323	VCaP	VCaP_rev	NOTEST	0.0778243	0.0913428	0.231071	0	1	1	no
MIR1229	MIR1229	MIR1229	chr5:179224597-179285840	VCaP	VCaP_rev	OK	88.181	0	#NAME?	#NAME?	0.2367	0.367047	no
ABCA12	ABCA12	ABCA12	chr2:215796265-216003151	VCaP	VCaP_rev	NOTEST	0.0670588	0.131861	0.975522	0	1	1	no
ABCA13	ABCA13	ABCA13	chr7:48211056-48687091	VCaP	VCaP_rev	NOTEST	0.0446011	0.0865152	0.955874	0	1	1	no
ABCA17P	ABCA17P	ABCA17P	chr16:2390922-2476700	VCaP	VCaP_rev	NOTEST	0.0544397	0.0307511	-0.824022	0	1	1	no
MIR1284	MIR1284	MIR1284	chr3:71003864-71633140	VCaP	VCaP_rev	OK	20.8645	0	#NAME?	#NAME?	0.2343	0.364756	no
MIR1296	MIR1296	MIR1296	chr10:64926987-65226322	VCaP	VCaP_rev	OK	41.1885	0	#NAME?	#NAME?	0.2345	0.364884	no
ABCA4	ABCA4	ABCA4	chr1:94458393-94586705	VCaP	VCaP_rev	NOTEST	0.149163	0.202529	0.441239	0	1	1	no
MIR1827	MIR1827	MIR1827	chr12:100583661-100583727	VCaP	VCaP_rev	OK	103.66	0	#NAME?	#NAME?	0.12195	0.219554	no
ABCA6	ABCA6	ABCA6	chr17:67074846-67138015	VCaP	VCaP_rev	NOTEST	0	0	0	0	1	1	no
MIR18B	MIR18B	MIR18B	chrX:133304070-133304141	VCaP	VCaP_rev	OK	79.5435	0	#NAME?	#NAME?	0.12195	0.219554	no
ABCA8	ABCA8	ABCA8	chr17:66863430-66951533	VCaP	VCaP_rev	NOTEST	0	0	0	0	1	1	no
MIR196B	MIR196B	MIR196B	chr7:27202056-27219880	VCaP	VCaP_rev	OK	156.694	0	#NAME?	#NAME?	0.21385	0.340679	no
ABCB1	ABCB1	ABCB1	chr7:87133178-87461613	VCaP	VCaP_rev	NOTEST	0	0	0	0	1	1	no
MIR1973	MIR1973	MIR1973	chr4:117220880-117220924	VCaP	VCaP_rev	OK	318.482	0	#NAME?	#NAME?	0.1095	0.201334	no
ABCB11	ABCB11	ABCB11	chr2:169779448-169887833	VCaP	VCaP_rev	NOTEST	0.0187928	0	#NAME?	0	1	1	no
ABCB4	ABCB4	ABCB4	chr7:87031360-87105019	VCaP	VCaP_rev	NOTEST	0.0717249	0.0772277	0.106644	0	1	1	no
ABCB5	ABCB5	ABCB5	chr7:20655244-20796637	VCaP	VCaP_rev	NOTEST	0.525238	1.19643	1.1877	0	1	1	no
MIR2052	MIR2052	MIR2052	chr8:75512100-75670587	VCaP	VCaP_rev	OK	206.113	0	#NAME?	#NAME?	0.23885	0.369415	no
MIR2110	MIR2110	MIR2110	chr10:115881973-115934364	VCaP	VCaP_rev	OK	60.6214	0	#NAME?	#NAME?	0.24855	0.378761	no
MIR2276	MIR2276	MIR2276	chr13:24734860-24881212	VCaP	VCaP_rev	OK	35.7715	0	#NAME?	#NAME?	0.2453	0.375783	no
MIR27B	MIR27B	MIR27B	chr9:97488950-97849500	VCaP	VCaP_rev	OK	68.6109	0	#NAME?	#NAME?	0.2019	0.326792	no
MIR302D	MIR302D	MIR302D	chr4:113460488-113578742	VCaP	VCaP_rev	OK	92.9734	0	#NAME?	#NAME?	0.25045	0.380767	no
MIR3124	MIR3124	MIR3124	chr1:249120575-249120642	VCaP	VCaP_rev	OK	98.1217	0	#NAME?	#NAME?	0.12195	0.219554	no
ABCC11	ABCC11	ABCC11	chr16:48200821-48269088	VCaP	VCaP_rev	NOTEST	0.218115	0.0594684	-1.8749	0	1	1	no
ABCC12	ABCC12	ABCC12	chr16:48116883-48180681	VCaP	VCaP_rev	NOTEST	0	0	0	0	1	1	no
ABCC13	ABCC13	ABCC13	chr21:15646119-15673692	VCaP	VCaP_rev	NOTEST	0.231876	0.0966299	-1.26281	0	1	1	no
ABCC2	ABCC2	ABCC2	chr10:101542462-101611662	VCaP	VCaP_rev	NOTEST	0.0400992	0.335415	3.0643	0	1	1	no
ABCC3	ABCC3	ABCC3	chr17:48712217-48769063	VCaP	VCaP_rev	NOTEST	0.367074	0.250258	-0.552656	0	1	1	no
MIR3193	MIR3193	MIR3193	chr20:30194988-30195043	VCaP	VCaP_rev	OK	129.335	0	#NAME?	#NAME?	0.1095	0.201334	no
MIR328	MIR328	MIR328	chr16:67233027-67237927	VCaP	VCaP_rev	OK	65.3774	0	#NAME?	#NAME?	0.22745	0.356773	no
ABCC6	ABCC6	ABCC6	chr16:16243421-16317328	VCaP	VCaP_rev	NOTEST	0.127425	0.196846	0.627416	0	1	1	no
ABCC6P1	ABCC6P1	ABCC6P1	chr16:18582569-18609607	VCaP	VCaP_rev	NOTEST	0.326249	0.12476	-1.38682	0	1	1	no
ABCC6P2	ABCC6P2	ABCC6P2	chr16:14916288-14918559	VCaP	VCaP_rev	NOTEST	0	0	0	0	1	1	no
MIR3613	MIR3613	MIR3613	chr13:50556687-50699677	VCaP	VCaP_rev	OK	38.7318	0	#NAME?	#NAME?	0.2515	0.381918	no
MIR3650	MIR3650	MIR3650	chr5:38475064-38595507	VCaP	VCaP_rev	OK	481.994	0	#NAME?	#NAME?	0.2472	0.377473	no
MIR3653	MIR3653	MIR3653	chr22:29723668-29784572	VCaP	VCaP_rev	OK	22.2204	0	#NAME?	#NAME?	0.23455	0.364884	no
ABCD2	ABCD2	ABCD2	chr12:39945021-40013843	VCaP	VCaP_rev	NOTEST	0.0083616	0	#NAME?	0	1	1	no
MIR3685	MIR3685	MIR3685	chr12:95703698-95703760	VCaP	VCaP_rev	OK	165.535	0	#NAME?	#NAME?	0.1117	0.204514	no
MIR3687	MIR3687	MIR3687	chr21:9826202-9826263	VCaP	VCaP_rev	OK	87.8458	0	#NAME?	#NAME?	0.1095	0.201334	no
MIR4257	MIR4257	MIR4257	chr1:150521897-150533412	VCaP	VCaP_rev	OK	40.3324	0	#NAME?	#NAME?	0.20605	0.331821	no
MIR4279	MIR4279	MIR4279	chr5:31799030-32111038	VCaP	VCaP_rev	OK	105.87	0	#NAME?	#NAME?	0.24615	0.376555	no
MIR4321	MIR4321	MIR4321	chr19:2249112-2252072	VCaP	VCaP_rev	OK	57.3662	0	#NAME?	#NAME?	0.23665	0.367047	no
MIR4326	MIR4326	MIR4326	chr20:61904164-61921142	VCaP	VCaP_rev	OK	99.345	0	#NAME?	#NAME?	0.25315	0.383799	no
MIR4454	MIR4454	MIR4454	chr5:7269415-7269467	VCaP	VCaP_rev	OK	160.568	0	#NAME?	#NAME?	0.1095	0.201334	no
ABCG2	ABCG2	ABCG2	chr4:89011415-89080011	VCaP	VCaP_rev	NOTEST	0.445294	0.101445	-2.13406	0	1	1	no
ABCG4	ABCG4	ABCG4	chr11:119019749-119033374	VCaP	VCaP_rev	NOTEST	0.0888553	0.0821009	-0.11406	0	1	1	no
ABCG5	ABCG5	ABCG5	chr2:44039610-44065958	VCaP	VCaP_rev	NOTEST	0	0.0378407	inf	0	1	1	no
ABCG8	ABCG8	ABCG8	chr2:44066102-44105605	VCaP	VCaP_rev	NOTEST	0	0.0248811	inf	0	1	1	no
MIR4489	MIR4489	MIR4489	chr11:65405577-65418391	VCaP	VCaP_rev	OK	130.57	0	#NAME?	#NAME?	0.23075	0.360778	no
MIR4492	MIR4492	MIR4492	chr11:118754474-118781613	VCaP	VCaP_rev	OK	52.0093	0	#NAME?	#NAME?	0.24345	0.373915	no
MIR4531	MIR4531	MIR4531	chr19:45147097-45169428	VCaP	VCaP_rev	OK	240.949	0	#NAME?	#NAME?	0.2366	0.367047	no
MIR4653	MIR4653	MIR4653	chr7:100797685-100804557	VCaP	VCaP_rev	OK	88.2663	0	#NAME?	#NAME?	0.2513	0.381659	no
MIR4665	MIR4665	MIR4665	chr9:5919007-6008003	VCaP	VCaP_rev	OK	124.263	0	#NAME?	#NAME?	0.1882	0.310235	no
ABHD12B	ABHD12B	ABHD12B	chr14:51338877-51371688	VCaP	VCaP_rev	NOTEST	0	0.0753073	inf	0	1	1	no
MIR4667	MIR4667	MIR4667	chr9:35605280-35618424	VCaP	VCaP_rev	OK	89.3174	0	#NAME?	#NAME?	0.2479	0.378079	no
MIR4721	MIR4721	MIR4721	chr16:28853731-28857729	VCaP	VCaP_rev	OK	2.15075	0	#NAME?	#NAME?	0.23565	0.366202	no
MIR4722	MIR4722	MIR4722	chr16:88772890-88851372	VCaP	VCaP_rev	OK	93.3555	0	#NAME?	#NAME?	0.24585	0.376184	no
MIR4728	MIR4728	MIR4728	chr17:37844392-37884915	VCaP	VCaP_rev	OK	37.2132	0	#NAME?	#NAME?	0.25025	0.38064	no
MIR4763	MIR4763	MIR4763	chr22:46481876-46509808	VCaP	VCaP_rev	OK	17.7701	0	#NAME?	#NAME?	0.24475	0.375293	no
MIR4767	MIR4767	MIR4767	chrX:6966960-7066231	VCaP	VCaP_rev	OK	93.4147	0	#NAME?	#NAME?	0.2168	0.343996	no
MIR4775	MIR4775	MIR4775	chr2:208576263-208620896	VCaP	VCaP_rev	OK	74.0131	0	#NAME?	#NAME?	0.2346	0.364918	no
MIR4793	MIR4793	MIR4793	chr3:48673895-48700348	VCaP	VCaP_rev	OK	68.0256	0	#NAME?	#NAME?	0.2472	0.377473	no
MIR4800	MIR4800	MIR4800	chr4:2249159-2263739	VCaP	VCaP_rev	OK	33.8128	0	#NAME?	#NAME?	0.2479	0.378079	no
MIR499B	MIR499B	MIR499B	chr20:33543703-33680618	VCaP	VCaP_rev	OK	92.2028	0	#NAME?	#NAME?	0.2408	0.371638	no
MIR548AC	MIR548AC	MIR548AC	chr3:23244783-23648882	VCaP	VCaP_rev	OK	42.0205	0	#NAME?	#NAME?	0.25045	0.380767	no
MIR548D2	MIR548D2	MIR548D2	chr16:22729602-22803363	VCaP	VCaP_rev	OK	75.1068	0	#NAME?	#NAME?	0.07025	0.141312	no
MIR548Z	MIR548Z	MIR548Z	chr12:65004292-65091347	VCaP	VCaP_rev	OK	52.9879	0	#NAME?	#NAME?	0.2304	0.360404	no
MIR554	MIR554	MIR554	chr1:151512780-151556059	VCaP	VCaP_rev	OK	45.2453	0	#NAME?	#NAME?	0.24575	0.376163	no
MIR564	MIR564	MIR564	chr3:44903379-44907154	VCaP	VCaP_rev	OK	80.473	0	#NAME?	#NAME?	0.18435	0.305471	no
ABI3	ABI3	ABI3	chr17:47283595-47300587	VCaP	VCaP_rev	NOTEST	0	0	0	0	1	1	no
ABI3BP	ABI3BP	ABI3BP	chr3:100468178-100712334	VCaP	VCaP_rev	NOTEST	0.0608681	0	#NAME?	0	1	1	no
MIR570	MIR570	MIR570	chr3:195426271-195426368	VCaP	VCaP_rev	OK	79.4818	0	#NAME?	#NAME?	0.0289	0.0683305	no
MIR617	MIR617	MIR617	chr12:81191170-81331694	VCaP	VCaP_rev	OK	43.6467	0	#NAME?	#NAME?	0.25155	0.38195	no
MIR940	MIR940	MIR940	chr16:2321747-2321841	VCaP	VCaP_rev	OK	29.5584	0	#NAME?	#NAME?	0.12195	0.219554	no
ABLIM2	ABLIM2	ABLIM2	chr4:7967036-8160559	VCaP	VCaP_rev	NOTEST	0.409954	0.413276	0.0116431	0	1	1	no
MT1L	MT1L	MT1L	chr16:56651372-56652730	VCaP	VCaP_rev	OK	4.35903	0	#NAME?	#NAME?	5e-05	0.000274369	yes
ABO	ABO	ABO	chr9:136130562-136150630	VCaP	VCaP_rev	NOTEST	0	0.0444967	inf	0	1	1	no
ABP1	ABP1	ABP1	chr7:150549572-150558379	VCaP	VCaP_rev	NOTEST	0.525963	0.36528	-0.525959	0	1	1	no
NPPC	NPPC	NPPC	chr2:232786804-232791038	VCaP	VCaP_rev	OK	1.7378	0	#NAME?	#NAME?	5e-05	0.000274369	yes
ABRA	ABRA	ABRA	chr8:107771710-107782472	VCaP	VCaP_rev	NOTEST	0.0505077	0	#NAME?	0	1	1	no
PLA2G5	PLA2G5	PLA2G5	chr1:20396700-20418394	VCaP	VCaP_rev	OK	3.03231	0	#NAME?	#NAME?	5e-05	0.000274369	yes
RAB32	RAB32	RAB32	chr6:146864827-146876086	VCaP	VCaP_rev	OK	2.43826	0	#NAME?	#NAME?	5e-05	0.000274369	yes
RNU11	RNU11	RNU11	chr1:28975111-28975246	VCaP	VCaP_rev	OK	16.7827	0	#NAME?	#NAME?	0.0078	0.0229446	yes
RNU6ATAC	RNU6ATAC	RNU6ATAC	chr9:137029561-137029686	VCaP	VCaP_rev	OK	29.0748	0	#NAME?	#NAME?	0.03515	0.0806103	no
RNU86	RNU86	RNU86	chr22:39708886-39715670	VCaP	VCaP_rev	OK	129.335	0	#NAME?	#NAME?	0.20865	0.334645	no
S100P	S100P	S100P	chr4:6695565-6698897	VCaP	VCaP_rev	OK	1.83872	0	#NAME?	#NAME?	5e-05	0.000274369	yes
ACACB	ACACB	ACACB	chr12:109577201-109706030	VCaP	VCaP_rev	NOTEST	0.929566	0.912268	-0.0270987	0	1	1	no
SCARNA6	SCARNA6	SCARNA6	chr2:234160216-234204320	VCaP	VCaP_rev	OK	1.47815	0	#NAME?	#NAME?	0.2471	0.377433	no
SNORA19	SNORA19	SNORA19	chr10:120794540-120840334	VCaP	VCaP_rev	OK	17.6137	0	#NAME?	#NAME?	0.23	0.359994	no
SNORA45	SNORA45	SNORA45	chr11:8703994-8711419	VCaP	VCaP_rev	OK	15.3875	0	#NAME?	#NAME?	0.18295	0.303614	no
SNORA54	SNORA54	SNORA54	chr11:2965659-3013607	VCaP	VCaP_rev	OK	26.7013	0	#NAME?	#NAME?	0.2214	0.349764	no
ACADL	ACADL	ACADL	chr2:211052715-211090215	VCaP	VCaP_rev	NOTEST	1.15487	0.0535674	-4.43024	0	1	1	no
SNORA55	SNORA55	SNORA55	chr1:40026484-40042521	VCaP	VCaP_rev	OK	15.5958	0	#NAME?	#NAME?	0.23565	0.366202	no
SNORA70F	SNORA70F	SNORA70F	chr2:165541257-165697928	VCaP	VCaP_rev	OK	13.8616	0	#NAME?	#NAME?	0.238	0.368493	no
SNORA7A	SNORA7A	SNORA7A	chr3:12876443-12883081	VCaP	VCaP_rev	OK	24.3982	0	#NAME?	#NAME?	0.2118	0.338325	no
SNORD101	SNORD101	SNORD101	chr6:133135707-133138703	VCaP	VCaP_rev	OK	71.999	0	#NAME?	#NAME?	0.24575	0.376163	no
ACAN	ACAN	ACAN	chr15:89346673-89418585	VCaP	VCaP_rev	NOTEST	0	0	0	0	1	1	no
ACAP1	ACAP1	ACAP1	chr17:7239847-7254793	VCaP	VCaP_rev	NOTEST	0.545918	0.299461	-0.866315	0	1	1	no
SNORD116-12	SNORD116-12	SNORD116-12	chr15:25322196-25322290	VCaP	VCaP_rev	OK	48.6774	0	#NAME?	#NAME?	0.07465	0.148447	no
SNORD116-13	SNORD116-13	SNORD116-13	chr15:25324203-25324297	VCaP	VCaP_rev	OK	57.3568	0	#NAME?	#NAME?	0.0078	0.0229446	yes
SNORD116-26	SNORD116-26	SNORD116-26	chr15:25344644-25344742	VCaP	VCaP_rev	OK	25.5645	0	#NAME?	#NAME?	0.12195	0.219554	no
SNORD119	SNORD119	SNORD119	chr20:2442280-2451499	VCaP	VCaP_rev	OK	54.9352	0	#NAME?	#NAME?	0.2442	0.374658	no
SNORD19B	SNORD19B	SNORD19B	chr3:52719935-52742197	VCaP	VCaP_rev	OK	70.3592	0	#NAME?	#NAME?	0.21035	0.336586	no
SNORD21	SNORD21	SNORD21	chr1:93297593-93427079	VCaP	VCaP_rev	OK	36.8739	0	#NAME?	#NAME?	0.2153	0.342198	no
SNORD31	SNORD31	SNORD31	chr11:62619459-62623360	VCaP	VCaP_rev	OK	304.542	0	#NAME?	#NAME?	0.2436	0.374013	no
SNORD38A	SNORD38A	SNORD38A	chr1:45241245-45244412	VCaP	VCaP_rev	OK	181.258	0	#NAME?	#NAME?	0.21845	0.346277	no
SNORD42B	SNORD42B	SNORD42B	chr17:27046999-27053949	VCaP	VCaP_rev	OK	225.003	0	#NAME?	#NAME?	0.18035	0.300215	no
ACCN1	ACCN1	ACCN1	chr17:31340105-32483825	VCaP	VCaP_rev	NOTEST	0.0404491	0	#NAME?	0	1	1	no
SNORD48	SNORD48	SNORD48	chr6_qbl_hap6:3096351-3101196	VCaP	VCaP_rev	OK	116.069	0	#NAME?	#NAME?	0.23815	0.368594	no
SNORD54	SNORD54	SNORD54	chr8:56980738-56987140	VCaP	VCaP_rev	OK	78.0784	0	#NAME?	#NAME?	0.2498	0.380222	no
ACCN4	ACCN4	ACCN4	chr2:220378891-220403494	VCaP	VCaP_rev	NOTEST	0.0162511	0.0595243	1.87294	0	1	1	no
ACCN5	ACCN5	ACCN5	chr4:156750880-156787425	VCaP	VCaP_rev	NOTEST	0	0	0	0	1	1	no
ACCS	ACCS	ACCS	chr11:44087728-44105569	VCaP	VCaP_rev	NOTEST	0.92272	0.947515	0.0382561	0	1	1	no
ACCSL	ACCSL	ACCSL	chr11:44069530-44081527	VCaP	VCaP_rev	NOTEST	0	0	0	0	1	1	no
SNORD55	SNORD55	SNORD55	chr1:45241245-45244412	VCaP	VCaP_rev	OK	112.526	0	#NAME?	#NAME?	0.2341	0.364653	no
SNORD58C	SNORD58C	SNORD58C	chr18:47007547-47018935	VCaP	VCaP_rev	OK	66.6623	0	#NAME?	#NAME?	0.2167	0.343921	no
ACE2	ACE2	ACE2	chrX:15579155-15620192	VCaP	VCaP_rev	NOTEST	0.0130008	0.0370864	1.51229	0	1	1	no
ACER1	ACER1	ACER1	chr19:6306509-6333640	VCaP	VCaP_rev	NOTEST	0	0.108356	inf	0	1	1	no
SNORD64	SNORD64	SNORD64	chr15:25230006-25233379	VCaP	VCaP_rev	OK	13.7574	0	#NAME?	#NAME?	0.2463	0.376728	no
SNORD66	SNORD66	SNORD66	chr3:184032282-184053146	VCaP	VCaP_rev	OK	62.9717	0	#NAME?	#NAME?	0.2458	0.376184	no
ACHE	ACHE	ACHE	chr7:100487614-100493541	VCaP	VCaP_rev	NOTEST	0.145395	0.0479687	-1.59982	0	1	1	no
SNORD67	SNORD67	SNORD67	chr11:46765083-46867859	VCaP	VCaP_rev	OK	27.3445	0	#NAME?	#NAME?	0.2374	0.367739	no
SNORD78	SNORD78	SNORD78	chr1:173832385-173837125	VCaP	VCaP_rev	OK	138.736	0	#NAME?	#NAME?	0.24185	0.372631	no
ACMSD	ACMSD	ACMSD	chr2:135596185-135676176	VCaP	VCaP_rev	NOTEST	0	0.0584588	inf	0	1	1	no
SNORD91B	SNORD91B	SNORD91B	chr17:2207247-2240678	VCaP	VCaP_rev	OK	40.3324	0	#NAME?	#NAME?	0.24225	0.37295	no
ST8SIA6	ST8SIA6	ST8SIA6	chr10:17362675-17496254	VCaP	VCaP_rev	OK	1.55877	0	#NAME?	#NAME?	0.11975	0.216519	no
VTRNA1-3	VTRNA1-3	VTRNA1-3	chr5:140105743-140105831	VCaP	VCaP_rev	OK	109.268	0	#NAME?	#NAME?	0.0287	0.0679808	no
ACOT1	ACOT1	ACOT1	chr14:73945188-74025651	VCaP	VCaP_rev	NOTEST	0.648515	0.486957	-0.413344	0	1	1	no
ZNF717	ZNF717	ZNF717	chr3:75786028-75834255	VCaP	VCaP_rev	OK	1.70459	0	#NAME?	#NAME?	5e-05	0.000274369	yes
ACOT12	ACOT12	ACOT12	chr5:80256507-81047072	VCaP	VCaP_rev	NOTEST	0	0.053739	inf	0	1	1	no
C1orf94	C1orf94	C1orf94	chr1:34632623-34684731	VCaP	VCaP_rev	OK	0	2.84607	inf	#NAME?	5e-05	0.000274369	yes
KCNH8	KCNH8	KCNH8	chr3:19190016-19577135	VCaP	VCaP_rev	OK	0	7.31312	inf	#NAME?	5e-05	0.000274369	yes
LOC100124692	LOC100124692	LOC100124692	chr7:141870969-141921088	VCaP	VCaP_rev	OK	0	1.44363	inf	#NAME?	5e-05	0.000274369	yes
ACOT6	ACOT6	ACOT6	chr14:74083547-74086592	VCaP	VCaP_rev	NOTEST	0.188757	0.544911	1.52949	0	1	1	no
LOC285419	LOC285419	LOC285419	chr4:124573939-124851518	VCaP	VCaP_rev	OK	0	2.8803	inf	#NAME?	5e-05	0.000274369	yes
MIR1207	MIR1207	MIR1207	chr8:128806778-129113499	VCaP	VCaP_rev	OK	0	72.4484	inf	#NAME?	0.24335	0.373915	no
MIR1224	MIR1224	MIR1224	chr3:183948316-183967313	VCaP	VCaP_rev	OK	0	39.3	inf	#NAME?	0.2469	0.377216	no
MIR1226	MIR1226	MIR1226	chr3:47844398-47891686	VCaP	VCaP_rev	OK	0	61.1447	inf	#NAME?	0.25085	0.381242	no
MIR135A1	MIR135A1	MIR135A1	chr3:52321835-52329272	VCaP	VCaP_rev	OK	0	32.1816	inf	#NAME?	0.2261	0.355211	no
MIR135A2	MIR135A2	MIR135A2	chr12:97957589-97957689	VCaP	VCaP_rev	OK	0	34.9259	inf	#NAME?	0.10235	0.191287	no
MIR153-2	MIR153-2	MIR153-2	chr7:157331749-158380482	VCaP	VCaP_rev	OK	0	36.2242	inf	#NAME?	0.24335	0.373915	no
MIR200B	MIR200B	MIR200B	chr1:1102483-1102578	VCaP	VCaP_rev	OK	0	41.7552	inf	#NAME?	0.10235	0.191287	no
MIR222	MIR222	MIR222	chrX:45606420-45606530	VCaP	VCaP_rev	OK	0	25.0726	inf	#NAME?	0.10235	0.191287	no
ACP5	ACP5	ACP5	chr19:11685474-11689801	VCaP	VCaP_rev	NOTEST	0.126955	0.49461	1.96198	0	1	1	no
MIR29B2	MIR29B2	MIR29B2	chr1:207975787-207975868	VCaP	VCaP_rev	OK	0	72.9627	inf	#NAME?	0.10235	0.191287	no
MIR3189	MIR3189	MIR3189	chr19:18496967-18499986	VCaP	VCaP_rev	OK	0	134.675	inf	#NAME?	0.2277	0.357079	no
MIR320E	MIR320E	MIR320E	chr19:47150868-47220384	VCaP	VCaP_rev	OK	0	223.073	inf	#NAME?	0.2465	0.376781	no
MIR3609	MIR3609	MIR3609	chr7:98476112-98610866	VCaP	VCaP_rev	OK	0	76.2303	inf	#NAME?	0.23385	0.364403	no
ACR	ACR	ACR	chr22:51176651-51183727	VCaP	VCaP_rev	NOTEST	0.0367752	0.381281	3.37405	0	1	1	no
MIR3619	MIR3619	MIR3619	chr22:46481876-46509808	VCaP	VCaP_rev	OK	0	66.9603	inf	#NAME?	0.20125	0.325942	no
ACRC	ACRC	ACRC	chrX:70430034-70948962	VCaP	VCaP_rev	NOTEST	1.14999	1.17534	0.0314525	0	1	1	no
MIR3621	MIR3621	MIR3621	chr9:140033608-140064491	VCaP	VCaP_rev	OK	0	100.897	inf	#NAME?	0.17815	0.297464	no
MIR3655	MIR3655	MIR3655	chr5:140027383-140042065	VCaP	VCaP_rev	OK	0	28.0947	inf	#NAME?	0.24985	0.380253	no
ACSBG2	ACSBG2	ACSBG2	chr19:6135709-6193112	VCaP	VCaP_rev	NOTEST	0.0945756	0.201882	1.09397	0	1	1	no
MIR365B	MIR365B	MIR365B	chr17:29902429-29902540	VCaP	VCaP_rev	OK	0	24.296	inf	#NAME?	0.10235	0.191287	no
MIR378D2	MIR378D2	MIR378D2	chr8:94928249-94928347	VCaP	VCaP_rev	OK	0	37.47	inf	#NAME?	0.10235	0.191287	no
MIR4446	MIR4446	MIR4446	chr3:113251217-113348422	VCaP	VCaP_rev	OK	0	143.817	inf	#NAME?	0.22025	0.348411	no
MIR4479	MIR4479	MIR4479	chr9:139780964-139821067	VCaP	VCaP_rev	OK	0	74.3936	inf	#NAME?	0.2509	0.381273	no
MIR4482-1	MIR4482-1	MIR4482-1	chr10:106028093-106028163	VCaP	VCaP_rev	OK	0	78.2936	inf	#NAME?	0.1234	0.221462	no
MIR4640	MIR4640	MIR4640	chr6_qbl_hap6:2144847-2160922	VCaP	VCaP_rev	OK	0	32.1744	inf	#NAME?	0.237	0.367337	no
ACSL6	ACSL6	ACSL6	chr5:131285666-131347761	VCaP	VCaP_rev	NOTEST	0.787438	0.88233	0.164152	0	1	1	no
ACSM1	ACSM1	ACSM1	chr16:20634558-20702578	VCaP	VCaP_rev	NOTEST	0.128375	0.0850786	-0.593497	0	1	1	no
ACSM2A	ACSM2A	ACSM2A	chr16:20462858-20498991	VCaP	VCaP_rev	NOTEST	0.047448	0.0791485	0.738214	0	1	1	no
ACSM2B	ACSM2B	ACSM2B	chr16:20548082-20587695	VCaP	VCaP_rev	NOTEST	0.0191889	0	#NAME?	0	1	1	no
MIR4657	MIR4657	MIR4657	chr7:44915891-44924960	VCaP	VCaP_rev	OK	0	52.7173	inf	#NAME?	0.24695	0.377248	no
ACSM4	ACSM4	ACSM4	chr12:7456927-7480969	VCaP	VCaP_rev	NOTEST	0.0850307	0	#NAME?	0	1	1	no
ACSM5	ACSM5	ACSM5	chr16:20420855-20452281	VCaP	VCaP_rev	NOTEST	0	0	0	0	1	1	no
MIR4680	MIR4680	MIR4680	chr10:112631552-112679124	VCaP	VCaP_rev	OK	0	155.664	inf	#NAME?	0.251	0.381336	no
MIR4697	MIR4697	MIR4697	chr11:133766329-133771635	VCaP	VCaP_rev	OK	0	57.5176	inf	#NAME?	0.25005	0.380469	no
ACSS3	ACSS3	ACSS3	chr12:81471808-81649582	VCaP	VCaP_rev	NOTEST	0.719407	0.176087	-2.03052	0	1	1	no
ACTA1	ACTA1	ACTA1	chr1:229566992-229569843	VCaP	VCaP_rev	NOTEST	0.168167	0.264421	0.652945	0	1	1	no
MIR4710	MIR4710	MIR4710	chr14:105144030-105144086	VCaP	VCaP_rev	OK	0	179.718	inf	#NAME?	0.1234	0.221462	no
MIR4724	MIR4724	MIR4724	chr17:29718641-29865232	VCaP	VCaP_rev	OK	0	52.9222	inf	#NAME?	0.252	0.382499	no
ACTBL2	ACTBL2	ACTBL2	chr5:56775842-56778636	VCaP	VCaP_rev	NOTEST	0	0	0	0	1	1	no
ACTC1	ACTC1	ACTC1	chr15:35080296-35087927	VCaP	VCaP_rev	NOTEST	0.0123082	0	#NAME?	0	1	1	no
MIR4738	MIR4738	MIR4738	chr17:73780601-73780688	VCaP	VCaP_rev	OK	0	36.2242	inf	#NAME?	0.1234	0.221462	no
MIR4761	MIR4761	MIR4761	chr22:19863039-20004309	VCaP	VCaP_rev	OK	0	69.8857	inf	#NAME?	0.2339	0.364437	no
MIR4766	MIR4766	MIR4766	chr22:41165638-41215392	VCaP	VCaP_rev	OK	0	91.4133	inf	#NAME?	0.22085	0.349064	no
MIR548AN	MIR548AN	MIR548AN	chr13:99848627-100058554	VCaP	VCaP_rev	OK	0	93.1386	inf	#NAME?	0.24175	0.372575	no
MIR548Q	MIR548Q	MIR548Q	chr9:109625377-109848716	VCaP	VCaP_rev	OK	0	72.9627	inf	#NAME?	0.25085	0.381242	no
ACTL7A	ACTL7A	ACTL7A	chr9:111624602-111626035	VCaP	VCaP_rev	NOTEST	0.0532174	0.127773	1.26361	0	1	1	no
ACTL7B	ACTL7B	ACTL7B	chr9:111616868-111618275	VCaP	VCaP_rev	NOTEST	0.0356466	0	#NAME?	0	1	1	no
ACTL8	ACTL8	ACTL8	chr1:18081807-18153558	VCaP	VCaP_rev	NOTEST	0.430517	0.305407	-0.495338	0	1	1	no
ACTL9	ACTL9	ACTL9	chr19:8807750-8809172	VCaP	VCaP_rev	NOTEST	0	0	0	0	1	1	no
MIR596	MIR596	MIR596	chr8:1765396-1765473	VCaP	VCaP_rev	OK	0	55.685	inf	#NAME?	0.1234	0.221462	no
ACTN2	ACTN2	ACTN2	chr1:236849769-236927558	VCaP	VCaP_rev	NOTEST	0.015148	0	#NAME?	0	1	1	no
ACTN3	ACTN3	ACTN3	chr11:66314390-66330797	VCaP	VCaP_rev	NOTEST	0.171948	0.190858	0.150525	0	1	1	no
MIR614	MIR614	MIR614	chr12:13068762-13068852	VCaP	VCaP_rev	OK	0	32.1744	inf	#NAME?	0.1234	0.221462	no
MIR628	MIR628	MIR628	chr15:55611132-55800432	VCaP	VCaP_rev	OK	0	41.7552	inf	#NAME?	0.2332	0.363694	no
MIR661	MIR661	MIR661	chr8:144989320-145050913	VCaP	VCaP_rev	OK	0	33.4555	inf	#NAME?	0.23575	0.366226	no
MIR671	MIR671	MIR671	chr7:150929584-150935905	VCaP	VCaP_rev	OK	0	42.6307	inf	#NAME?	0.2367	0.367047	no
MIR877	MIR877	MIR877	chr6_ssto_hap7:1871447-1891586	VCaP	VCaP_rev	OK	0	59.1153	inf	#NAME?	0.2445	0.374998	no
MIR937	MIR937	MIR937	chr8:144873089-144897549	VCaP	VCaP_rev	OK	0	59.1153	inf	#NAME?	0.23455	0.364884	no
PDGFC	PDGFC	PDGFC	chr4:157682762-157892546	VCaP	VCaP_rev	OK	0	1.90986	inf	#NAME?	5e-05	0.000274369	yes
ACTR3BP2	ACTR3BP2	ACTR3BP2	chr2:92129158-92130496	VCaP	VCaP_rev	NOTEST	0	0	0	0	1	1	no
ACTR3BP5	ACTR3BP5	ACTR3BP5	chr10:38989726-38991371	VCaP	VCaP_rev	NOTEST	0	0	0	0	1	1	no
S100A9	S100A9	S100A9	chr1:153330329-153333503	VCaP	VCaP_rev	OK	0	3.46682	inf	#NAME?	5e-05	0.000274369	yes
SERPINA5	SERPINA5	SERPINA5	chr14:95047730-95059457	VCaP	VCaP_rev	OK	0	1.48811	inf	#NAME?	5e-05	0.000274369	yes
SLC13A2	SLC13A2	SLC13A2	chr17:26800663-26824798	VCaP	VCaP_rev	OK	0	1.9871	inf	#NAME?	5e-05	0.000274369	yes
SNAR-D	SNAR-D	SNAR-D	chr19:50643458-50643577	VCaP	VCaP_rev	OK	0	19.0739	inf	#NAME?	0.10235	0.191287	no
ACTRT1	ACTRT1	ACTRT1	chrX:127184940-127186382	VCaP	VCaP_rev	NOTEST	0.0528313	0	#NAME?	0	1	1	no
ACTRT2	ACTRT2	ACTRT2	chr1:2938045-2939467	VCaP	VCaP_rev	NOTEST	0	0	0	0	1	1	no
SNORA29	SNORA29	SNORA29	chr6:160181290-160210735	VCaP	VCaP_rev	OK	0	10.8384	inf	#NAME?	0.24345	0.373915	no
SNORA2B	SNORA2B	SNORA2B	chr12:49046994-49076035	VCaP	VCaP_rev	OK	0	11.6861	inf	#NAME?	0.24395	0.374462	no
ACVR1C	ACVR1C	ACVR1C	chr2:158383278-158485399	VCaP	VCaP_rev	NOTEST	0.0505964	0.0874256	0.789021	0	1	1	no
SNORA41	SNORA41	SNORA41	chr2:207024317-207027653	VCaP	VCaP_rev	OK	0	13.2991	inf	#NAME?	0.22205	0.350578	no
SNORA77	SNORA77	SNORA77	chr1:203595914-203713209	VCaP	VCaP_rev	OK	0	16.0745	inf	#NAME?	0.2157	0.342667	no
ACVRL1	ACVRL1	ACVRL1	chr12:52301201-52317145	VCaP	VCaP_rev	NOTEST	0.481537	0.311894	-0.626593	0	1	1	no
SNORD116-14	SNORD116-14	SNORD116-14	chr15:25325287-25325381	VCaP	VCaP_rev	OK	0	43.3239	inf	#NAME?	0.10235	0.191287	no
ACY3	ACY3	ACY3	chr11:67410025-67418130	VCaP	VCaP_rev	NOTEST	0.2181	1.12179	2.36274	0	1	1	no
SNORD12	SNORD12	SNORD12	chr20:47862438-47905795	VCaP	VCaP_rev	OK	0	64.3495	inf	#NAME?	0.2335	0.364031	no
SNORD127	SNORD127	SNORD127	chr14:45553301-45603732	VCaP	VCaP_rev	OK	0	36.169	inf	#NAME?	0.2395	0.370147	no
SNORD12C	SNORD12C	SNORD12C	chr20:47862438-47905795	VCaP	VCaP_rev	OK	0	79.6947	inf	#NAME?	0.23345	0.363997	no
ADAD1	ADAD1	ADAD1	chr4:123300120-123350947	VCaP	VCaP_rev	NOTEST	0	0	0	0	1	1	no
ADAD2	ADAD2	ADAD2	chr16:84224722-84230772	VCaP	VCaP_rev	NOTEST	0	0	0	0	1	1	no
SNORD28	SNORD28	SNORD28	chr11:62619459-62623360	VCaP	VCaP_rev	OK	0	122.289	inf	#NAME?	0.24845	0.378653	no
SNORD33	SNORD33	SNORD33	chr19:49990864-49995564	VCaP	VCaP_rev	OK	0	85.454	inf	#NAME?	0.23215	0.36262	no
SNORD45B	SNORD45B	SNORD45B	chr1:76251885-76260764	VCaP	VCaP_rev	OK	0	116.587	inf	#NAME?	0.2419	0.372631	no
SNORD45C	SNORD45C	SNORD45C	chr1:76251885-76260764	VCaP	VCaP_rev	OK	0	53.196	inf	#NAME?	0.2473	0.377473	no
ADAM12	ADAM12	ADAM12	chr10:127702901-128077127	VCaP	VCaP_rev	NOTEST	0.0733692	0.0951078	0.374389	0	1	1	no
SNORD50A	SNORD50A	SNORD50A	chr6:86386724-86388451	VCaP	VCaP_rev	OK	0	61.1447	inf	#NAME?	0.249	0.379181	no
SNORD58A	SNORD58A	SNORD58A	chr18:47007547-47018935	VCaP	VCaP_rev	OK	0	264.001	inf	#NAME?	0.1937	0.317297	no
ADAM18	ADAM18	ADAM18	chr8:39442086-39587583	VCaP	VCaP_rev	NOTEST	0	0	0	0	1	1	no
ADAM19	ADAM19	ADAM19	chr5:156904311-157002783	VCaP	VCaP_rev	NOTEST	0.326957	0.00976107	-5.06592	0	1	1	no
ADAM2	ADAM2	ADAM2	chr8:39601254-39695779	VCaP	VCaP_rev	NOTEST	0.0268542	0.103836	1.95109	0	1	1	no
ADAM20	ADAM20	ADAM20	chr14:70989077-71001732	VCaP	VCaP_rev	NOTEST	0.0418882	0.0741623	0.824143	0	1	1	no
ADAM21	ADAM21	ADAM21	chr14:70918873-70926622	VCaP	VCaP_rev	NOTEST	0.0349024	0.227364	2.70361	0	1	1	no
ADAM21P1	ADAM21P1	ADAM21P1	chr14:70712469-70714518	VCaP	VCaP_rev	NOTEST	0	0.0519938	inf	0	1	1	no
SNORD81	SNORD81	SNORD81	chr1:173832385-173837125	VCaP	VCaP_rev	OK	0	542.936	inf	#NAME?	0.24085	0.371671	no
SNORD9	SNORD9	SNORD9	chr14:21853352-21905457	VCaP	VCaP_rev	OK	0	31.513	inf	#NAME?	0.2381	0.368561	no
ADAM28	ADAM28	ADAM28	chr8:24151579-24212726	VCaP	VCaP_rev	NOTEST	0	0.278227	inf	0	1	1	no
ADAM29	ADAM29	ADAM29	chr4:175839508-175899331	VCaP	VCaP_rev	NOTEST	0	0.0626125	inf	0	1	1	no
ADAM30	ADAM30	ADAM30	chr1:120436155-120439147	VCaP	VCaP_rev	NOTEST	0.0469719	0	#NAME?	0	1	1	no
ADAM32	ADAM32	ADAM32	chr8:38965049-39142436	VCaP	VCaP_rev	NOTEST	0.0599821	0.0242702	-1.30534	0	1	1	no
ADAM33	ADAM33	ADAM33	chr20:3648619-3662738	VCaP	VCaP_rev	NOTEST	0.173766	0.202466	0.220536	0	1	1	no
ADAM3A	ADAM3A	ADAM3A	chr8:39308563-39380470	VCaP	VCaP_rev	NOTEST	0.0693002	0.256168	1.88616	0	1	1	no
ADAM5P	ADAM5P	ADAM5P	chr8:39172181-39260375	VCaP	VCaP_rev	NOTEST	0.0285817	0	#NAME?	0	1	1	no
ADAM6	ADAM6	ADAM6	chr14:106435818-106438358	VCaP	VCaP_rev	NOTEST	0.0798993	0.0373632	-1.09657	0	1	1	no
SNORD92	SNORD92	SNORD92	chr2:29117532-29171080	VCaP	VCaP_rev	OK	0	33.4555	inf	#NAME?	0.25035	0.380748	no
SNORD93	SNORD93	SNORD93	chr7:22896231-22896305	VCaP	VCaP_rev	OK	0	64.142	inf	#NAME?	0.1234	0.221462	no
UQCRHL	UQCRHL	UQCRHL	chr1:16133656-16134194	VCaP	VCaP_rev	OK	0	1.87041	inf	#NAME?	5e-05	0.000274369	yes
ADAMDEC1	ADAMDEC1	ADAMDEC1	chr8:24241797-24263526	VCaP	VCaP_rev	NOTEST	0	0	0	0	1	1	no
GRIA2	GRIA2	GRIA2	chr4:158141735-158287226	VCaP	VCaP_rev	OK	0.270273	48.7728	7.49552	15.3778	5e-05	0.000274369	yes
ADAMTS10	ADAMTS10	ADAMTS10	chr19:8645125-8675588	VCaP	VCaP_rev	NOTEST	0.010649	0.0151888	0.512288	0	1	1	no
ADAMTS12	ADAMTS12	ADAMTS12	chr5:33527286-33892124	VCaP	VCaP_rev	NOTEST	0.0271274	0.0202123	-0.42452	0	1	1	no
NPY6R	NPY6R	NPY6R	chr5:137136881-137146439	VCaP	VCaP_rev	OK	0.41154	43.9434	6.73847	12.7443	5e-05	0.000274369	yes
ADAMTS14	ADAMTS14	ADAMTS14	chr10:72432558-72522195	VCaP	VCaP_rev	NOTEST	0.0129496	0	#NAME?	0	1	1	no
ADAMTS15	ADAMTS15	ADAMTS15	chr11:130318868-130346539	VCaP	VCaP_rev	NOTEST	0.800313	0.276234	-1.53467	0	1	1	no
ADAMTS16	ADAMTS16	ADAMTS16	chr5:5140442-5320412	VCaP	VCaP_rev	NOTEST	0.0634831	0.0201276	-1.6572	0	1	1	no
ADAMTS17	ADAMTS17	ADAMTS17	chr15:100511642-100882183	VCaP	VCaP_rev	NOTEST	0.385791	0.562087	0.542972	0	1	1	no
ADAMTS18	ADAMTS18	ADAMTS18	chr16:77316024-77469011	VCaP	VCaP_rev	NOTEST	0	0	0	0	1	1	no
ADAMTS19	ADAMTS19	ADAMTS19	chr5:128796102-129074376	VCaP	VCaP_rev	NOTEST	0	0	0	0	1	1	no
ADAMTS2	ADAMTS2	ADAMTS2	chr5:178537851-178772431	VCaP	VCaP_rev	NOTEST	0.380909	0.469442	0.3015	0	1	1	no
ADAMTS20	ADAMTS20	ADAMTS20	chr12:43748011-43945724	VCaP	VCaP_rev	NOTEST	0	0	0	0	1	1	no
CSMD2	CSMD2	CSMD2	chr1:33979608-34631443	VCaP	VCaP_rev	OK	0.099143	10.1155	6.67284	13.3663	5e-05	0.000274369	yes
ADAMTS4	ADAMTS4	ADAMTS4	chr1:161159537-161168845	VCaP	VCaP_rev	NOTEST	0.466892	0.514511	0.140111	0	1	1	no
ADAMTS5	ADAMTS5	ADAMTS5	chr21:28290230-28339439	VCaP	VCaP_rev	NOTEST	0.0296371	0.0600455	1.01865	0	1	1	no
ADAMTS6	ADAMTS6	ADAMTS6	chr5:64444562-64777704	VCaP	VCaP_rev	NOTEST	0	0	0	0	1	1	no
ADAMTS7	ADAMTS7	ADAMTS7	chr15:79051544-79103773	VCaP	VCaP_rev	NOTEST	0.393711	0.0942783	-2.06214	0	1	1	no
ADAMTS8	ADAMTS8	ADAMTS8	chr11:130274817-130298539	VCaP	VCaP_rev	NOTEST	0.150844	0.0531225	-1.50567	0	1	1	no
ADAMTS9	ADAMTS9	ADAMTS9	chr3:64501330-64997143	VCaP	VCaP_rev	NOTEST	0.0610435	0.0258609	-1.23906	0	1	1	no
ADAMTS9-AS2	ADAMTS9-AS2	ADAMTS9-AS2	chr3:64501330-64997143	VCaP	VCaP_rev	NOTEST	0	0	0	0	1	1	no
MGP	MGP	MGP	chr12:15034114-15038853	VCaP	VCaP_rev	OK	0.544117	48.1	6.46598	8.52701	5e-05	0.000274369	yes
ADAMTSL2	ADAMTSL2	ADAMTSL2	chr9:136397285-136440641	VCaP	VCaP_rev	NOTEST	0.532671	0.949745	0.834295	0	1	1	no
PLAT	PLAT	PLAT	chr8:42032235-42065194	VCaP	VCaP_rev	OK	0.329702	25.3552	6.26497	9.28102	5e-05	0.000274369	yes
ADAMTSL4	ADAMTSL4	ADAMTSL4	chr1:150521897-150533412	VCaP	VCaP_rev	NOTEST	0.160774	0.124663	-0.367001	0	1	1	no
ADAMTSL5	ADAMTSL5	ADAMTSL5	chr19:1505016-1513188	VCaP	VCaP_rev	NOTEST	0.400943	0.352433	-0.186048	0	1	1	no
ASB9	ASB9	ASB9	chrX:15262108-15288589	VCaP	VCaP_rev	OK	1.46372	86.2263	5.88041	13.3	5e-05	0.000274369	yes
UGT2B15	UGT2B15,UGT2B17	UGT2B15,UGT2B17	chr4_ctg9_hap1:224703-249081	VCaP	VCaP_rev	OK	0.666094	37.6947	5.82249	11.898	5e-05	0.000274369	yes
LRRC31	LRRC31	LRRC31	chr3:169557028-169587660	VCaP	VCaP_rev	OK	0.287637	10.8314	5.23483	7.37938	5e-05	0.000274369	yes
COL14A1	COL14A1	COL14A1	chr8:121137351-121384273	VCaP	VCaP_rev	OK	0.53397	19.5449	5.19389	15.318	5e-05	0.000274369	yes
ADARB2	ADARB2	ADARB2	chr10:1223252-1779670	VCaP	VCaP_rev	NOTEST	0.152839	0.395549	1.37185	0	1	1	no
ADARB2-AS1	ADARB2-AS1	ADARB2-AS1	chr10:1223252-1779670	VCaP	VCaP_rev	NOTEST	0.148104	0.494108	1.73821	0	1	1	no
CYP4F11	CYP4F11	CYP4F11	chr19:16023179-16045676	VCaP	VCaP_rev	OK	0.242277	8.83274	5.18813	7.11712	5e-05	0.000274369	yes
LOC100129046	LOC100129046	LOC100129046	chr1:94027348-94147385	VCaP	VCaP_rev	OK	0.829158	21.0941	4.66905	6.36447	5e-05	0.000274369	yes
LOC283177	LOC283177	LOC283177	chr11:134306375-134375555	VCaP	VCaP_rev	OK	1.14322	28.0742	4.61808	12.9391	5e-05	0.000274369	yes
ADC	ADC	ADC	chr1:33546713-33585995	VCaP	VCaP_rev	NOTEST	0.41553	0.582949	0.488418	0	1	1	no
BAIAP2L2	BAIAP2L2	BAIAP2L2	chr22:38480895-38506676	VCaP	VCaP_rev	OK	1.97403	47.7968	4.5977	14.3853	5e-05	0.000274369	yes
ESRRG	ESRRG	ESRRG	chr1:216676587-217311097	VCaP	VCaP_rev	OK	0.136193	3.05073	4.48543	3.76693	5e-05	0.000274369	yes
HNF1A	HNF1A	HNF1A	chr12:121416548-121440314	VCaP	VCaP_rev	OK	0.755754	16.5949	4.45668	11.3964	5e-05	0.000274369	yes
SNCG	SNCG	SNCG	chr10:88718287-88723017	VCaP	VCaP_rev	OK	6.25493	117.55	4.23213	13.2209	5e-05	0.000274369	yes
PPP2R2B	PPP2R2B	PPP2R2B	chr5:145969067-146461033	VCaP	VCaP_rev	OK	0.707394	13.1609	4.2176	7.08482	5e-05	0.000274369	yes
EML6	EML6	EML6	chr2:54952148-55199156	VCaP	VCaP_rev	OK	1.80947	32.6769	4.17463	18.8686	5e-05	0.000274369	yes
ADCY10	ADCY10	ADCY10	chr1:167778624-167883453	VCaP	VCaP_rev	NOTEST	0.203592	0.0638082	-1.67387	0	1	1	no
SAMD4A	SAMD4A	SAMD4A	chr14:55034329-55260033	VCaP	VCaP_rev	OK	1.39074	24.0439	4.11174	16.6956	5e-05	0.000274369	yes
PROCR	PROCR	PROCR	chr20:33759773-33765165	VCaP	VCaP_rev	OK	1.82342	30.4238	4.06048	10.3878	5e-05	0.000274369	yes
ADCY4	ADCY4	ADCY4	chr14:24787554-24804277	VCaP	VCaP_rev	NOTEST	0.0203804	0.0381236	0.903502	0	1	1	no
BCMO1	BCMO1	BCMO1	chr16:81272295-81324747	VCaP	VCaP_rev	OK	0.282409	4.70679	4.05888	5.4542	5e-05	0.000274369	yes
DACH1	DACH1	DACH1	chr13:72012097-72441330	VCaP	VCaP_rev	OK	0.770139	11.3955	3.8872	11.7234	5e-05	0.000274369	yes
ST6GAL1	ST6GAL1	ST6GAL1	chr3:186648314-186796341	VCaP	VCaP_rev	OK	0.994073	13.9079	3.80641	11.4885	5e-05	0.000274369	yes
ADCY8	ADCY8	ADCY8	chr8:131792546-132052835	VCaP	VCaP_rev	NOTEST	0	0	0	0	1	1	no
GPR126	GPR126	GPR126	chr6:142623055-142767403	VCaP	VCaP_rev	OK	0.666453	9.09967	3.77124	11.9421	5e-05	0.000274369	yes
ADCYAP1	ADCYAP1	ADCYAP1	chr18:904943-912173	VCaP	VCaP_rev	NOTEST	0.424273	0.570668	0.427658	0	1	1	no
ADCYAP1R1	ADCYAP1R1	ADCYAP1R1	chr7:31092075-31151093	VCaP	VCaP_rev	NOTEST	0.0453614	0.00983505	-2.20546	0	1	1	no
B3GALT5	B3GALT5	B3GALT5	chr21:41029253-41034815	VCaP	VCaP_rev	OK	0.684934	9.31689	3.76581	7.14949	5e-05	0.000274369	yes
CACNA1D	CACNA1D	CACNA1D	chr3:53529030-53846492	VCaP	VCaP_rev	OK	0.879935	11.4088	3.69661	13.5905	5e-05	0.000274369	yes
N4BP2L1	N4BP2L1	N4BP2L1	chr13:32974859-33002315	VCaP	VCaP_rev	OK	0.610932	7.4895	3.61578	8.2395	5e-05	0.000274369	yes
ADGB	ADGB	ADGB	chr6:146920135-147136597	VCaP	VCaP_rev	NOTEST	0	0	0	0	1	1	no
ADH1A	ADH1A	ADH1A	chr4:100010007-100222513	VCaP	VCaP_rev	NOTEST	0	0	0	0	1	1	no
ADH1B	ADH1B	ADH1B	chr4:100227526-100242572	VCaP	VCaP_rev	NOTEST	0.418395	0.0881466	-2.24689	0	1	1	no
ZNF536	ZNF536	ZNF536	chr19:30863327-31048965	VCaP	VCaP_rev	OK	0.370191	4.3969	3.57015	7.97595	5e-05	0.000274369	yes
ADH4	ADH4	ADH4	chr4:100010007-100222513	VCaP	VCaP_rev	NOTEST	0.87883	1.07259	0.287445	0	1	1	no
PTGER2	PTGER2	PTGER2	chr14:52781015-52795322	VCaP	VCaP_rev	OK	1.79242	21.1019	3.55739	11.0645	5e-05	0.000274369	yes
ADH6	ADH6	ADH6	chr4:100010007-100222513	VCaP	VCaP_rev	NOTEST	0.216929	0.0801483	-1.43648	0	1	1	no
ADH7	ADH7	ADH7	chr4:100333417-100356667	VCaP	VCaP_rev	NOTEST	0	0	0	0	1	1	no
ADHFE1	ADHFE1	ADHFE1	chr8:67344717-67381044	VCaP	VCaP_rev	NOTEST	0.359072	0.0929158	-1.95028	0	1	1	no
SCUBE2	SCUBE2	SCUBE2	chr11:9041046-9113150	VCaP	VCaP_rev	OK	1.32381	14.5308	3.45635	12.0824	5e-05	0.000274369	yes
ADIG	ADIG	ADIG	chr20:37209837-37217104	VCaP	VCaP_rev	NOTEST	0	0.168966	inf	0	1	1	no
ADIPOQ	ADIPOQ	ADIPOQ	chr3:186560462-186576252	VCaP	VCaP_rev	NOTEST	0.441608	0.601371	0.445491	0	1	1	no
SLC17A4	SLC17A4	SLC17A4	chr6:25754926-25781403	VCaP	VCaP_rev	OK	2.99692	32.7148	3.44839	14.3933	5e-05	0.000274369	yes
RHOJ	RHOJ	RHOJ	chr14:63671101-63760230	VCaP	VCaP_rev	OK	0.400828	4.11874	3.36115	6.75765	5e-05	0.000274369	yes
ADAMTSL3	ADAMTSL3	ADAMTSL3	chr15:84322837-84708593	VCaP	VCaP_rev	OK	1.06873	10.837	3.34199	12.8707	5e-05	0.000274369	yes
GLRA3	GLRA3	GLRA3	chr4:175563197-175750465	VCaP	VCaP_rev	OK	0.996878	9.91836	3.31461	9.8676	5e-05	0.000274369	yes
ASCL1	ASCL1	ASCL1	chr12:103351451-103354294	VCaP	VCaP_rev	OK	0.322897	3.19524	3.30678	4.74192	5e-05	0.000274369	yes
C4orf19	C4orf19	C4orf19	chr4:37455551-37687999	VCaP	VCaP_rev	OK	0.648666	6.3556	3.29248	5.32874	5e-05	0.000274369	yes
ACSL5	ACSL5	ACSL5	chr10:114133915-114188138	VCaP	VCaP_rev	OK	5.50391	52.065	3.24178	15.0377	5e-05	0.000274369	yes
ARHGDIB	ARHGDIB	ARHGDIB	chr12:15094949-15114562	VCaP	VCaP_rev	OK	9.70238	89.9625	3.21291	13.2496	5e-05	0.000274369	yes
ADORA1	ADORA1	ADORA1	chr1:203096835-203136533	VCaP	VCaP_rev	NOTEST	0.333483	0.897164	1.42776	0	1	1	no
DIRAS2	DIRAS2	DIRAS2	chr9:93372113-93405108	VCaP	VCaP_rev	OK	0.960347	8.66989	3.17439	9.91337	5e-05	0.000274369	yes
FAM198B	FAM198B	FAM198B	chr4:159045731-159094202	VCaP	VCaP_rev	OK	8.65643	77.9997	3.17162	15.1092	5e-05	0.000274369	yes
ADORA3	ADORA3	ADORA3	chr1:112025969-112106597	VCaP	VCaP_rev	NOTEST	0.0320712	0.0299948	-0.0965652	0	1	1	no
PBLD	PBLD	PBLD	chr10:70042416-70102953	VCaP	VCaP_rev	OK	5.17832	45.4495	3.13371	4.40967	5e-05	0.000274369	yes
FGL1	FGL1	FGL1	chr8:17721899-17753047	VCaP	VCaP_rev	OK	2.69534	23.4484	3.12095	8.44599	5e-05	0.000274369	yes
HLA-DMB	HLA-DMB	HLA-DMB	chr6_ssto_hap7:4333159-4339601	VCaP	VCaP_rev	OK	6.73989	58.3928	3.11499	12.1623	5e-05	0.000274369	yes
CDH2	CDH2	CDH2	chr18:25530929-25757445	VCaP	VCaP_rev	OK	0.951472	8.13665	3.0962	9.89117	5e-05	0.000274369	yes
ADRA1A	ADRA1A	ADRA1A	chr8:26605666-26722922	VCaP	VCaP_rev	NOTEST	0.535518	0.777562	0.538023	0	1	1	no
ADRA1B	ADRA1B	ADRA1B	chr5:159343739-159400017	VCaP	VCaP_rev	NOTEST	0.0319306	0	#NAME?	0	1	1	no
ADRA1D	ADRA1D	ADRA1D	chr20:4201277-4229659	VCaP	VCaP_rev	NOTEST	0	0	0	0	1	1	no
ZDBF2	ZDBF2	ZDBF2	chr2:207139522-207179148	VCaP	VCaP_rev	OK	0.15914	1.34617	3.08049	6.5527	5e-05	0.000274369	yes
ADRA2B	ADRA2B	ADRA2B	chr2:96778622-96781888	VCaP	VCaP_rev	NOTEST	0.383544	0.0200015	-4.26121	0	1	1	no
NR5A2	NR5A2	NR5A2	chr1:199996769-200146550	VCaP	VCaP_rev	OK	0.40837	3.42744	3.06918	6.75344	5e-05	0.000274369	yes
RASSF10	RASSF10	RASSF10	chr11:13030969-13033653	VCaP	VCaP_rev	OK	0.445326	3.45485	2.95569	5.21838	5e-05	0.000274369	yes
GDA	GDA	GDA	chr9:74729510-74867140	VCaP	VCaP_rev	OK	0.91298	7.0371	2.94633	7.80272	5e-05	0.000274369	yes
ADRB3	ADRB3	ADRB3	chr8:37820513-37824184	VCaP	VCaP_rev	NOTEST	0.0443899	0	#NAME?	0	1	1	no
TMEM178	TMEM178	TMEM178	chr2:39892637-39945104	VCaP	VCaP_rev	OK	0.795987	6.12683	2.94432	5.21471	5e-05	0.000274369	yes
TFF3	TFF3	TFF3	chr21:43731776-43735706	VCaP	VCaP_rev	OK	2.13478	16.393	2.94092	6.67706	5e-05	0.000274369	yes
ITM2A	ITM2A	ITM2A	chrX:78615880-78623049	VCaP	VCaP_rev	OK	104.812	802.469	2.93664	15.0346	5e-05	0.000274369	yes
COL5A2	COL5A2	COL5A2	chr2:189896640-190044605	VCaP	VCaP_rev	OK	0.454278	3.41451	2.91003	8.27205	5e-05	0.000274369	yes
HAO1	HAO1	HAO1	chr20:7863630-7921093	VCaP	VCaP_rev	OK	0.57526	4.30381	2.90333	4.60907	5e-05	0.000274369	yes
ERP27	ERP27	ERP27	chr12:15066975-15091463	VCaP	VCaP_rev	OK	0.941915	6.84159	2.86066	5.43377	5e-05	0.000274369	yes
ADTRP	ADTRP	ADTRP	chr6:11713887-11779280	VCaP	VCaP_rev	NOTEST	0.215851	0	#NAME?	0	1	1	no
AEBP1	AEBP1	AEBP1	chr7:44143959-44154159	VCaP	VCaP_rev	NOTEST	0.117143	0.0721594	-0.699017	0	1	1	no
ADAM7	ADAM7	ADAM7	chr8:24298508-24367077	VCaP	VCaP_rev	OK	0.250556	1.76812	2.81901	4.2913	5e-05	0.000274369	yes
CENPE	CENPE	CENPE	chr4:104026962-104119566	VCaP	VCaP_rev	OK	3.68205	25.9433	2.81678	14.4573	5e-05	0.000274369	yes
C5	C5	C5	chr9:123714613-123812554	VCaP	VCaP_rev	OK	1.19901	8.2822	2.78817	10.0203	5e-05	0.000274369	yes
MPP6	MPP6	MPP6	chr7:24613084-24727498	VCaP	VCaP_rev	OK	11.756	81.1369	2.78697	13.7032	5e-05	0.000274369	yes
AFAP1-AS1	AFAP1-AS1	AFAP1-AS1	chr4:7755816-7941653	VCaP	VCaP_rev	NOTEST	0.0857224	0.0703568	-0.284984	0	1	1	no
AFAP1L1	AFAP1L1	AFAP1L1	chr5:148651400-148721367	VCaP	VCaP_rev	NOTEST	0.892011	0.734793	-0.279724	0	1	1	no
NOVA1	NOVA1	NOVA1	chr14:26915088-27066960	VCaP	VCaP_rev	OK	1.94557	13.2147	2.76388	5.92736	5e-05	0.000274369	yes
PREX1	PREX1	PREX1	chr20:47240792-47444420	VCaP	VCaP_rev	OK	4.44634	29.7963	2.74444	13.9078	5e-05	0.000274369	yes
AFF2	AFF2	AFF2	chrX:147582138-148082193	VCaP	VCaP_rev	NOTEST	0.00318984	0.0125063	1.9711	0	1	1	no
AFF3	AFF3	AFF3	chr2:100163715-100759037	VCaP	VCaP_rev	NOTEST	1.06097	1.24772	0.233899	0	1	1	no
ASZ1	ASZ1	ASZ1	chr7:117003275-117067577	VCaP	VCaP_rev	OK	3.1816	21.0892	2.72868	9.45655	5e-05	0.000274369	yes
KIF21B	KIF21B	KIF21B	chr1:200938513-200992828	VCaP	VCaP_rev	OK	0.285312	1.82492	2.67722	6.64877	5e-05	0.000274369	yes
ALB	ALB	ALB	chr4:74269971-74287129	VCaP	VCaP_rev	OK	5.26755	33.3311	2.66166	11.0894	5e-05	0.000274369	yes
AFM	AFM	AFM	chr4:74347461-74369718	VCaP	VCaP_rev	NOTEST	0.0239337	0.0876374	1.8725	0	1	1	no
CTDSPL	CTDSPL	CTDSPL	chr3:37903668-38025960	VCaP	VCaP_rev	OK	13.3705	84.2844	2.65621	13.0009	5e-05	0.000274369	yes
CDH26	CDH26	CDH26	chr20:58533470-58588168	VCaP	VCaP_rev	OK	3.46571	21.6685	2.64438	10.4615	5e-05	0.000274369	yes
SLC24A2	SLC24A2	SLC24A2	chr9:19507449-19787017	VCaP	VCaP_rev	OK	1.05422	6.54044	2.63321	11.0686	5e-05	0.000274369	yes
AGA	AGA	AGA	chr4:178351928-178363657	VCaP	VCaP_rev	NOTEST	0.298526	0.562042	0.912822	0	1	1	no
SCN2A	SCN2A	SCN2A	chr2:166095911-166248820	VCaP	VCaP_rev	OK	0.22701	1.38257	2.60653	5.24142	5e-05	0.000274369	yes
LGALS3BP	LGALS3BP	LGALS3BP	chr17:76967334-76976061	VCaP	VCaP_rev	OK	22.7497	136.626	2.58631	12.4587	5e-05	0.000274369	yes
SLC3A1	SLC3A1	SLC3A1	chr2:44502596-44589001	VCaP	VCaP_rev	OK	4.76605	28.1254	2.56101	4.6677	5e-05	0.000274369	yes
TNS3	TNS3	TNS3	chr7:47314751-47621742	VCaP	VCaP_rev	OK	1.25321	7.33382	2.54893	10.1684	5e-05	0.000274369	yes
AGAP4	AGAP4	AGAP4	chr10:46321049-46342921	VCaP	VCaP_rev	NOTEST	0.175407	0.442752	1.33579	0	1	1	no
AGAP5	AGAP5	AGAP5	chr10:75434032-75457554	VCaP	VCaP_rev	NOTEST	0.855815	1.22267	0.514664	0	1	1	no
ST6GALNAC4	ST6GALNAC4	ST6GALNAC4	chr9:130670164-130679305	VCaP	VCaP_rev	OK	0.927629	5.40469	2.54259	4.67347	5e-05	0.000274369	yes
AGAP7	AGAP7	AGAP7	chr10:51464161-51486327	VCaP	VCaP_rev	NOTEST	0.185477	0.0552576	-1.74699	0	1	1	no
AGAP8	AGAP8	AGAP8	chr10:51026324-51371331	VCaP	VCaP_rev	NOTEST	0.0295414	0.126185	2.09473	0	1	1	no
AGAP9	AGAP9	AGAP9	chr10:48215723-48237508	VCaP	VCaP_rev	NOTEST	0	0	0	0	1	1	no
AGBL1	AGBL1	AGBL1	chr15:86685241-87572283	VCaP	VCaP_rev	NOTEST	0.856494	0.0956119	-3.16318	0	1	1	no
AGBL2	AGBL2	AGBL2	chr11:47681142-47736928	VCaP	VCaP_rev	NOTEST	0.0386482	0.036146	-0.0965652	0	1	1	no
AGBL3	AGBL3	AGBL3	chr7:134671258-134820530	VCaP	VCaP_rev	NOTEST	0.357639	0.548934	0.618128	0	1	1	no
AGBL4	AGBL4	AGBL4	chr1:48998526-50489626	VCaP	VCaP_rev	NOTEST	0.0778837	0.0689458	-0.175858	0	1	1	no
RUNDC3B	RUNDC3B	RUNDC3B	chr7:87133178-87461613	VCaP	VCaP_rev	OK	0.820735	4.77058	2.53918	7.04334	5e-05	0.000274369	yes
MSH6	MSH6	MSH6	chr2:48010220-48132932	VCaP	VCaP_rev	OK	1.90453	10.8901	2.51552	5.50065	5e-05	0.000274369	yes
GPR149	GPR149	GPR149	chr3:154055460-154147504	VCaP	VCaP_rev	OK	3.28866	18.7173	2.5088	9.22844	5e-05	0.000274369	yes
MCC	MCC	MCC	chr5:112312406-112824527	VCaP	VCaP_rev	OK	0.634269	3.54117	2.48106	6.41294	5e-05	0.000274369	yes
KIF12	KIF12	KIF12	chr9:116853917-116861337	VCaP	VCaP_rev	OK	5.99111	33.1943	2.47004	10.2438	5e-05	0.000274369	yes
TRPM3	TRPM3	TRPM3	chr9:73149965-73736514	VCaP	VCaP_rev	OK	1.09818	6.06799	2.46611	4.33947	5e-05	0.000274369	yes
LOC145837	LOC145837	LOC145837	chr15:69854058-69863779	VCaP	VCaP_rev	OK	8.17746	44.8312	2.45478	10.5117	5e-05	0.000274369	yes
DIXDC1	DIXDC1	DIXDC1	chr11:111807926-111893307	VCaP	VCaP_rev	OK	1.27738	7.00185	2.45455	9.28713	5e-05	0.000274369	yes
AGMO	AGMO	AGMO	chr7:15239942-15601640	VCaP	VCaP_rev	NOTEST	0.305274	0.511443	0.744471	0	1	1	no
RFX2	RFX2	RFX2	chr19:5978413-6110664	VCaP	VCaP_rev	OK	0.341112	1.84562	2.43579	4.16621	5e-05	0.000274369	yes
FMOD	FMOD	FMOD	chr1:203309751-203320289	VCaP	VCaP_rev	OK	3.10871	16.6883	2.42445	9.45194	5e-05	0.000274369	yes
LOC388692	LOC388692	LOC388692	chr1:149279475-149291742	VCaP	VCaP_rev	OK	0.422166	2.21601	2.39209	8.23934	5e-05	0.000274369	yes
AGPAT4	AGPAT4	AGPAT4	chr6:161551056-161695107	VCaP	VCaP_rev	NOTEST	0.104254	0.559453	2.42391	0	1	1	no
AGPAT4-IT1	AGPAT4-IT1	AGPAT4-IT1	chr6:161551056-161695107	VCaP	VCaP_rev	NOTEST	0.171299	0.323342	0.916543	0	1	1	no
HNF1A-AS1	HNF1A-AS1	HNF1A-AS1	chr12:121407640-121410095	VCaP	VCaP_rev	OK	1.38545	7.22091	2.38183	6.7514	5e-05	0.000274369	yes
ETS2	ETS2	ETS2	chr21:40177230-40196878	VCaP	VCaP_rev	OK	2.2015	11.4449	2.37815	8.97441	5e-05	0.000274369	yes
AGPAT9	AGPAT9	AGPAT9	chr4:84457066-84527027	VCaP	VCaP_rev	NOTEST	0.179405	0.11513	-0.639952	0	1	1	no
GAB1	GAB1	GAB1	chr4:144257982-144395718	VCaP	VCaP_rev	OK	0.502902	2.5723	2.35471	6.90986	5e-05	0.000274369	yes
ZNF618	ZNF618	ZNF618	chr9:116638561-116818875	VCaP	VCaP_rev	OK	1.65012	8.42729	2.3525	10.4894	5e-05	0.000274369	yes
PLEKHG4	PLEKHG4	PLEKHG4	chr16:67311412-67360661	VCaP	VCaP_rev	OK	0.723205	3.67069	2.34357	6.06084	5e-05	0.000274369	yes
AGR3	AGR3	AGR3	chr7:16899029-16921613	VCaP	VCaP_rev	NOTEST	0.6718	0.335242	-1.00283	0	1	1	no
TOX3	TOX3	TOX3	chr16:52471917-52581714	VCaP	VCaP_rev	OK	3.70598	18.8096	2.34354	9.71501	5e-05	0.000274369	yes
AGRP	AGRP	AGRP	chr16:67516473-67517716	VCaP	VCaP_rev	NOTEST	0	0	0	0	1	1	no
AGSK1	AGSK1	AGSK1	chr15:83130032-83182930	VCaP	VCaP_rev	NOTEST	0	0.0666828	inf	0	1	1	no
AGT	AGT	AGT	chr1:230838271-230850336	VCaP	VCaP_rev	NOTEST	0.145385	0.0403693	-1.84855	0	1	1	no
OAT	OAT	OAT	chr10:126085871-126107545	VCaP	VCaP_rev	OK	2.06057	10.3098	2.32291	7.09596	5e-05	0.000274369	yes
AGTR1	AGTR1	AGTR1	chr3:148415657-148460790	VCaP	VCaP_rev	NOTEST	0.0635392	1.17202	4.20521	0	1	1	no
AGTR2	AGTR2	AGTR2	chrX:115301957-115306225	VCaP	VCaP_rev	NOTEST	0	0	0	0	1	1	no
CA8	CA8	CA8	chr8:61101422-61193954	VCaP	VCaP_rev	OK	2.11664	10.5622	2.31907	7.4919	5e-05	0.000274369	yes
AGXT	AGXT	AGXT	chr2:241808161-241818536	VCaP	VCaP_rev	NOTEST	0	0	0	0	1	1	no
AGXT2	AGXT2	AGXT2	chr5:34998205-35048240	VCaP	VCaP_rev	NOTEST	0	0	0	0	1	1	no
AGXT2L1	AGXT2L1	AGXT2L1	chr4:109663201-109684235	VCaP	VCaP_rev	NOTEST	0	0	0	0	1	1	no
APOL3	APOL3	APOL3	chr22:36536370-36562225	VCaP	VCaP_rev	OK	1.49063	7.38399	2.30848	6.08685	5e-05	0.000274369	yes
LAMB3	LAMB3	LAMB3	chr1:209788217-209825820	VCaP	VCaP_rev	OK	0.402684	1.94846	2.27461	4.37646	5e-05	0.000274369	yes
LOC729444	LOC729444	LOC729444	chr22:20325589-20350461	VCaP	VCaP_rev	OK	0.450699	2.17668	2.27189	4.30618	5e-05	0.000274369	yes
TSPAN1	TSPAN1	TSPAN1	chr1:46640748-46651634	VCaP	VCaP_rev	OK	8.30504	39.3532	2.24442	9.48268	5e-05	0.000274369	yes
CMTM3	CMTM3	CMTM3	chr16:66637934-66647795	VCaP	VCaP_rev	OK	0.710098	3.36447	2.24429	3.9428	5e-05	0.000274369	yes
TRIM46	TRIM46	TRIM46	chr1:155146262-155157447	VCaP	VCaP_rev	OK	0.388577	1.82664	2.23292	2.96586	5e-05	0.000274369	yes
LOC100505989	LOC100505989	LOC100505989	chr4:165675282-165724947	VCaP	VCaP_rev	OK	0.920836	4.28629	2.21871	5.83352	5e-05	0.000274369	yes
SDK1	SDK1	SDK1	chr7:3341079-4308631	VCaP	VCaP_rev	OK	1.09992	5.09825	2.2126	6.24766	5e-05	0.000274369	yes
AHNAK2	AHNAK2	AHNAK2	chr14:105403590-105444694	VCaP	VCaP_rev	NOTEST	0.965761	0.518997	-0.89594	0	1	1	no
TMC5	TMC5	TMC5	chr16:19422056-19510434	VCaP	VCaP_rev	OK	6.4513	29.8997	2.21247	11.1383	5e-05	0.000274369	yes
AHRR	AHRR	AHRR	chr5:271735-438405	VCaP	VCaP_rev	NOTEST	0.913627	0.33988	-1.42658	0	1	1	no
DOCK6	DOCK6	DOCK6	chr19:11309968-11373168	VCaP	VCaP_rev	OK	0.643743	2.95582	2.199	6.80511	5e-05	0.000274369	yes
NEURL3	NEURL3	NEURL3	chr2:97163382-97173846	VCaP	VCaP_rev	OK	1.08784	4.9371	2.1822	4.51889	5e-05	0.000274369	yes
AHSG	AHSG	AHSG	chr3:186330849-186339107	VCaP	VCaP_rev	NOTEST	0.158235	0.0700389	-1.17584	0	1	1	no
AHSP	AHSP	AHSP	chr16:31539202-31540124	VCaP	VCaP_rev	NOTEST	0	0	0	0	1	1	no
AICDA	AICDA	AICDA	chr12:8754761-8765442	VCaP	VCaP_rev	NOTEST	0.325312	0.411459	0.338924	0	1	1	no
PKDCC	PKDCC	PKDCC	chr2:42275160-42285668	VCaP	VCaP_rev	OK	1.17691	5.32754	2.17846	5.73821	5e-05	0.000274369	yes
AIF1	AIF1	AIF1	chr6_ssto_hap7:2913800-2915605	VCaP	VCaP_rev	NOTEST	0	0	0	0	1	1	no
FSD1	FSD1	FSD1	chr19:4304590-4323843	VCaP	VCaP_rev	OK	2.71216	12.2707	2.17771	7.06065	5e-05	0.000274369	yes
HSPG2	HSPG2	HSPG2	chr1:22138757-22263750	VCaP	VCaP_rev	OK	1.02767	4.61025	2.16547	9.55927	5e-05	0.000274369	yes
PLA1A	PLA1A	PLA1A	chr3:119316694-119348658	VCaP	VCaP_rev	OK	20.3805	91.3531	2.16426	11.0411	5e-05	0.000274369	yes
AIFM3	AIFM3	AIFM3	chr22:21319417-21335649	VCaP	VCaP_rev	NOTEST	0.46806	1.16124	1.3109	0	1	1	no
OLFM2	OLFM2	OLFM2	chr19:9964393-10047070	VCaP	VCaP_rev	OK	2.73007	12.2041	2.16036	7.02396	5e-05	0.000274369	yes
ANK2	ANK2	ANK2	chr4:113739238-114304896	VCaP	VCaP_rev	OK	0.629634	2.8117	2.15886	8.23037	5e-05	0.000274369	yes
KSR2	KSR2	KSR2	chr12:117890816-118406028	VCaP	VCaP_rev	OK	0.551303	2.45634	2.15559	8.52341	5e-05	0.000274369	yes
AIM2	AIM2	AIM2	chr1:159032274-159046647	VCaP	VCaP_rev	NOTEST	0	0	0	0	1	1	no
CDK19	CDK19	CDK19	chr6:110931180-111136412	VCaP	VCaP_rev	OK	74.3512	330.077	2.15038	11.0972	5e-05	0.000274369	yes
ASPH	ASPH	ASPH	chr8:62200524-62627199	VCaP	VCaP_rev	OK	14.8419	64.5934	2.12171	9.74032	5e-05	0.000274369	yes
FMO5	FMO5	FMO5	chr1:146655883-146697230	VCaP	VCaP_rev	OK	0.891197	3.86103	2.11517	4.52597	5e-05	0.000274369	yes
AIPL1	AIPL1	AIPL1	chr17:6327058-6338519	VCaP	VCaP_rev	NOTEST	0.360803	0.65394	0.857949	0	1	1	no
AIRE	AIRE	AIRE	chr21:45705762-45718110	VCaP	VCaP_rev	NOTEST	0.61356	0.614912	0.00317381	0	1	1	no
AJAP1	AJAP1	AJAP1	chr1:4715104-4843851	VCaP	VCaP_rev	NOTEST	0.0240814	0	#NAME?	0	1	1	no
CLSTN2	CLSTN2	CLSTN2	chr3:139654026-140286919	VCaP	VCaP_rev	OK	1.02399	4.39353	2.10118	7.00705	5e-05	0.000274369	yes
MEIS1	MEIS1	MEIS1	chr2:66662531-66799891	VCaP	VCaP_rev	OK	0.421164	1.79622	2.09251	3.81905	5e-05	0.000274369	yes
CDK5R1	CDK5R1	CDK5R1	chr17:30814104-30818271	VCaP	VCaP_rev	OK	7.90137	33.5846	2.08763	10.506	5e-05	0.000274369	yes
DFNA5	DFNA5	DFNA5	chr7:24737973-24797639	VCaP	VCaP_rev	OK	0.941365	3.9911	2.08396	4.48764	5e-05	0.000274369	yes
REPS2	REPS2	REPS2	chrX:16964813-17171403	VCaP	VCaP_rev	OK	5.97848	25.2919	2.08082	10.0175	5e-05	0.000274369	yes
ARHGEF38	ARHGEF38	ARHGEF38	chr4:106473776-106602070	VCaP	VCaP_rev	OK	2.02958	8.54005	2.07307	6.82082	5e-05	0.000274369	yes
AK7	AK7	AK7	chr14:96858447-96955112	VCaP	VCaP_rev	NOTEST	0.230111	0.332432	0.530734	0	1	1	no
AK8	AK8	AK8	chr9:135600964-135754198	VCaP	VCaP_rev	NOTEST	0.262316	0.114806	-1.19211	0	1	1	no
TRAF1	TRAF1	TRAF1	chr9:123664670-123691451	VCaP	VCaP_rev	OK	1.41298	5.92174	2.06728	7.3431	5e-05	0.000274369	yes
SGK2	SGK2	SGK2	chr20:42187634-42214273	VCaP	VCaP_rev	OK	4.07273	16.9986	2.06135	7.87556	5e-05	0.000274369	yes
WNK4	WNK4	WNK4	chr17:40932648-40949084	VCaP	VCaP_rev	OK	0.734618	3.02832	2.04345	5.52344	5e-05	0.000274369	yes
SLC44A5	SLC44A5	SLC44A5	chr1:75667815-76076799	VCaP	VCaP_rev	OK	1.46292	6.02865	2.04298	5.99952	5e-05	0.000274369	yes
TRIB1	TRIB1	TRIB1	chr8:126442562-126450644	VCaP	VCaP_rev	OK	75.1423	308.128	2.03584	10.4641	5e-05	0.000274369	yes
AKAP14	AKAP14	AKAP14	chrX:119029935-119054679	VCaP	VCaP_rev	NOTEST	0	0	0	0	1	1	no
AKAP17A	AKAP17A	AKAP17A	chrY:1660485-1711974	VCaP	VCaP_rev	NOTEST	0	0	0	0	1	1	no
LRP8	LRP8	LRP8	chr1:53692563-53793821	VCaP	VCaP_rev	OK	2.36856	9.69553	2.03331	7.93152	5e-05	0.000274369	yes
AKAP3	AKAP3	AKAP3	chr12:4724675-4754343	VCaP	VCaP_rev	NOTEST	0.230234	0.145739	-0.659715	0	1	1	no
AKAP4	AKAP4	AKAP4	chrX:49955410-49965664	VCaP	VCaP_rev	NOTEST	0	0	0	0	1	1	no
ITGA2	ITGA2	ITGA2	chr5:52285155-52390609	VCaP	VCaP_rev	OK	0.917933	3.75162	2.03105	7.77939	5e-05	0.000274369	yes
AKAP6	AKAP6	AKAP6	chr14:32798478-33302268	VCaP	VCaP_rev	NOTEST	0.503884	0.354514	-0.50725	0	1	1	no
POF1B	POF1B	POF1B	chrX:84532394-84634748	VCaP	VCaP_rev	OK	0.862308	3.5241	2.03098	5.7294	5e-05	0.000274369	yes
CTH	CTH	CTH	chr1:70876900-70905534	VCaP	VCaP_rev	OK	0.954527	3.88404	2.0247	4.09381	5e-05	0.000274369	yes
QSER1	QSER1	QSER1	chr11:32914791-33001814	VCaP	VCaP_rev	OK	0.891377	3.60854	2.01731	8.11262	5e-05	0.000274369	yes
SNHG8	SNHG8	SNHG8	chr4:119199916-119200978	VCaP	VCaP_rev	OK	275.601	1114.63	2.0159	7.23593	5e-05	0.000274369	yes
DEPTOR	DEPTOR	DEPTOR	chr8:120885899-121063157	VCaP	VCaP_rev	OK	17.5953	70.9986	2.0126	9.56659	5e-05	0.000274369	yes
SH3GL3	SH3GL3	SH3GL3	chr15:84116090-84287493	VCaP	VCaP_rev	OK	2.84668	11.429	2.00535	6.24426	5e-05	0.000274369	yes
NEURL	NEURL	NEURL	chr10:105253734-105352309	VCaP	VCaP_rev	OK	0.662879	2.63634	1.99172	5.1436	5e-05	0.000274369	yes
SLC39A11	SLC39A11	SLC39A11	chr17:70642084-71088853	VCaP	VCaP_rev	OK	1.40033	5.51797	1.97837	5.63162	5e-05	0.000274369	yes
PRLR	PRLR	PRLR	chr5:35048860-35230823	VCaP	VCaP_rev	OK	2.24621	8.84826	1.9779	7.92573	5e-05	0.000274369	yes
CDCA7L	CDCA7L	CDCA7L	chr7:21582832-21985542	VCaP	VCaP_rev	OK	0.809927	3.18173	1.97395	4.2027	5e-05	0.000274369	yes
AKNAD1	AKNAD1	AKNAD1	chr1:109358524-109399716	VCaP	VCaP_rev	NOTEST	0.0150971	0	#NAME?	0	1	1	no
SLC45A2	SLC45A2	SLC45A2	chr5:33944720-33984780	VCaP	VCaP_rev	OK	0.682965	2.67586	1.97012	3.39061	5e-05	0.000274369	yes
AKR1B1	AKR1B1	AKR1B1	chr7:134127106-134143888	VCaP	VCaP_rev	NOTEST	0.179574	0.0802827	-1.16141	0	1	1	no
AKR1B10	AKR1B10	AKR1B10	chr7:134212343-134226166	VCaP	VCaP_rev	NOTEST	0.465329	0.338514	-0.459035	0	1	1	no
AKR1B15	AKR1B15	AKR1B15	chr7:134233848-134264592	VCaP	VCaP_rev	NOTEST	0.0762275	0.258353	1.76096	0	1	1	no
AKR1C1	AKR1C1	AKR1C1	chr10:5005453-5020158	VCaP	VCaP_rev	NOTEST	0.328448	0.237742	-0.466269	0	1	1	no
AKR1C2	AKR1C2	AKR1C2	chr10:5029967-5060225	VCaP	VCaP_rev	NOTEST	0.194886	0.796721	2.03145	0	1	1	no
NR2C2AP	NR2C2AP	NR2C2AP	chr19:19256375-19314238	VCaP	VCaP_rev	OK	2.72328	10.6597	1.96875	3.733	5e-05	0.000274369	yes
AKR1C4	AKR1C4	AKR1C4	chr10:5238797-5260910	VCaP	VCaP_rev	NOTEST	0	0	0	0	1	1	no
AKR1CL1	AKR1CL1	AKR1CL1	chr10:5196654-5227150	VCaP	VCaP_rev	NOTEST	0	0	0	0	1	1	no
AKR1D1	AKR1D1	AKR1D1	chr7:137761177-137803050	VCaP	VCaP_rev	NOTEST	0.736328	0.509642	-0.530865	0	1	1	no
LIPG	LIPG	LIPG	chr18:47088426-47119278	VCaP	VCaP_rev	OK	1.86866	7.30135	1.96616	7.63238	5e-05	0.000274369	yes
PLS3	PLS3	PLS3	chrX:114795176-114885179	VCaP	VCaP_rev	OK	2.82358	10.9989	1.96176	8.0862	5e-05	0.000274369	yes
AKR7A2P1	AKR7A2P1	AKR7A2P1	chr1:113454469-113498975	VCaP	VCaP_rev	NOTEST	0.269899	0	#NAME?	0	1	1	no
AKR7A3	AKR7A3	AKR7A3	chr1:19609056-19615280	VCaP	VCaP_rev	NOTEST	0.291448	0.151373	-0.945131	0	1	1	no
AKR7L	AKR7L	AKR7L	chr1:19592475-19600568	VCaP	VCaP_rev	NOTEST	0.396535	0.260286	-0.607353	0	1	1	no
TMSB4X	TMSB4X	TMSB4X	chrX:12993225-12995346	VCaP	VCaP_rev	OK	105.601	411.151	1.96104	9.36375	5e-05	0.000274369	yes
NRIP3	NRIP3	NRIP3	chr11:9002122-9025596	VCaP	VCaP_rev	OK	1.56681	6.05484	1.95026	6.81053	5e-05	0.000274369	yes
KRTCAP3	KRTCAP3	KRTCAP3	chr2:27665232-27712571	VCaP	VCaP_rev	OK	5.50334	21.1879	1.94486	3.30184	5e-05	0.000274369	yes
KRT80	KRT80	KRT80	chr12:52562779-52585784	VCaP	VCaP_rev	OK	0.751655	2.86896	1.93238	4.94427	5e-05	0.000274369	yes
LFNG	LFNG	LFNG	chr7:2552162-2568810	VCaP	VCaP_rev	OK	0.749186	2.85463	1.92991	3.09702	5e-05	0.000274369	yes
ANKMY2	ANKMY2	ANKMY2	chr7:16639400-16685442	VCaP	VCaP_rev	OK	2.52076	9.59352	1.9282	6.90521	5e-05	0.000274369	yes
RPS3A	RPS3A	RPS3A	chr4:152020753-152025804	VCaP	VCaP_rev	OK	586.645	2210.17	1.9136	9.87746	5e-05	0.000274369	yes
ALAS2	ALAS2	ALAS2	chrX:55035487-55057497	VCaP	VCaP_rev	NOTEST	0	0.0560214	inf	0	1	1	no
CISH	CISH	CISH	chr3:50643884-50649262	VCaP	VCaP_rev	OK	1.52074	5.65691	1.89524	4.91004	5e-05	0.000274369	yes
SIX2	SIX2	SIX2	chr2:45232323-45236542	VCaP	VCaP_rev	OK	1.29803	4.82793	1.89508	4.72783	5e-05	0.000274369	yes
NUDT4P1	NUDT4P1	NUDT4P1	chr12:93771700-93797024	VCaP	VCaP_rev	OK	12.3911	46.0315	1.89331	8.09573	5e-05	0.000274369	yes
LRIG1	LRIG1	LRIG1	chr3:66119284-66550845	VCaP	VCaP_rev	OK	8.01877	29.5537	1.88189	8.46899	5e-05	0.000274369	yes
INSR	INSR	INSR	chr19:7112265-7294011	VCaP	VCaP_rev	OK	1.76254	6.47958	1.87825	8.36454	5e-05	0.000274369	yes
ALDH1A2	ALDH1A2	ALDH1A2	chr15:58245621-58358121	VCaP	VCaP_rev	NOTEST	0	0	0	0	1	1	no
MAP2K6	MAP2K6	MAP2K6	chr17:67410837-67538470	VCaP	VCaP_rev	OK	5.47455	20.1051	1.87675	7.79573	5e-05	0.000274369	yes
NUAK2	NUAK2	NUAK2	chr1:205271190-205290883	VCaP	VCaP_rev	OK	0.697441	2.55282	1.87195	4.40981	5e-05	0.000274369	yes
ALDH1L1	ALDH1L1	ALDH1L1	chr3:125822407-125899485	VCaP	VCaP_rev	NOTEST	0.0224175	0	#NAME?	0	1	1	no
ALDH1L2	ALDH1L2	ALDH1L2	chr12:105413561-105478341	VCaP	VCaP_rev	NOTEST	0.494016	0.516386	0.0638921	0	1	1	no
FAS	FAS	FAS	chr10:90694830-90775542	VCaP	VCaP_rev	OK	3.77138	13.7725	1.86862	6.87955	5e-05	0.000274369	yes
ALDH3A1	ALDH3A1	ALDH3A1	chr17:19641297-19651746	VCaP	VCaP_rev	NOTEST	0.08329	0	#NAME?	0	1	1	no
TRIM2	TRIM2	TRIM2	chr4:154074269-154260474	VCaP	VCaP_rev	OK	1.44055	5.25281	1.86647	7.85223	5e-05	0.000274369	yes
HNF4G	HNF4G	HNF4G	chr8:76452202-76479061	VCaP	VCaP_rev	OK	0.989474	3.60437	1.86501	5.56959	5e-05	0.000274369	yes
2006-09-01	2006-09-01	2006-09-01	chrX:118749687-118827333	VCaP	VCaP_rev	OK	0.711345	2.59032	1.86451	3.7309	5e-05	0.000274369	yes
CDH3	CDH3	CDH3	chr16:68678150-68732957	VCaP	VCaP_rev	OK	0.589328	2.13954	1.86016	4.57549	5e-05	0.000274369	yes
CDC42EP2	CDC42EP2	CDC42EP2	chr11:65082288-65089900	VCaP	VCaP_rev	OK	7.75613	28.0957	1.85694	8.06734	5e-05	0.000274369	yes
CBR4	CBR4	CBR4	chr4:169908741-169931468	VCaP	VCaP_rev	OK	28.6783	102.728	1.8408	9.19588	5e-05	0.000274369	yes
LOC254559	LOC254559	LOC254559	chr15:89921272-89941718	VCaP	VCaP_rev	OK	1.88718	6.70597	1.82922	7.12164	5e-05	0.000274369	yes
ALDH8A1	ALDH8A1	ALDH8A1	chr6:135238527-135271260	VCaP	VCaP_rev	NOTEST	0.513991	0.155361	-1.72612	0	1	1	no
STXBP2	STXBP2	STXBP2	chr19:7701990-7712759	VCaP	VCaP_rev	OK	2.6484	9.37898	1.82431	5.64305	5e-05	0.000274369	yes
LGI1	LGI1	LGI1	chr10:95517565-95557916	VCaP	VCaP_rev	OK	1.20018	4.2418	1.82142	4.6164	5e-05	0.000274369	yes
ALDOB	ALDOB	ALDOB	chr9:104182841-104198062	VCaP	VCaP_rev	NOTEST	0.0965912	0.141473	0.55056	0	1	1	no
APP	APP	APP	chr21:27252860-27543446	VCaP	VCaP_rev	OK	248.724	874.555	1.814	9.40432	5e-05	0.000274369	yes
TMEM44	TMEM44	TMEM44	chr3:194308401-194354150	VCaP	VCaP_rev	OK	1.61253	5.65529	1.81027	4.88705	5e-05	0.000274369	yes
AMIGO2	AMIGO2	AMIGO2	chr12:47469489-47473734	VCaP	VCaP_rev	OK	1.96164	6.87943	1.81023	6.29291	5e-05	0.000274369	yes
CTIF	CTIF	CTIF	chr18:46065426-46389586	VCaP	VCaP_rev	OK	1.78702	6.26266	1.80922	7.63553	5e-05	0.000274369	yes
PET112	PET112	PET112	chr4:152591808-152682175	VCaP	VCaP_rev	OK	3.26461	11.4377	1.80881	6.70896	5e-05	0.000274369	yes
AOX1	AOX1	AOX1	chr2:201450730-201536217	VCaP	VCaP_rev	OK	2.95257	10.3157	1.8048	7.82256	5e-05	0.000274369	yes
RAB25	RAB25	RAB25	chr1:156030965-156040295	VCaP	VCaP_rev	OK	11.2466	39.2732	1.80406	7.67895	5e-05	0.000274369	yes
SMOC2	SMOC2	SMOC2	chr6:168841830-169068674	VCaP	VCaP_rev	OK	2.12697	7.40284	1.79928	6.45396	5e-05	0.000274369	yes
VSTM2L	VSTM2L	VSTM2L	chr20:36531498-36573747	VCaP	VCaP_rev	OK	8.96364	30.8883	1.78491	7.95133	5e-05	0.000274369	yes
ALG1L2	ALG1L2	ALG1L2	chr3:129800673-129830276	VCaP	VCaP_rev	NOTEST	0.0853901	0.330175	1.95109	0	1	1	no
LOC100507043	LOC100507043	LOC100507043	chr14:96343108-96391908	VCaP	VCaP_rev	OK	8.92419	30.69	1.78197	8.79543	5e-05	0.000274369	yes
ALS2CR11	ALS2CR11	ALS2CR11	chr2:202352143-202483905	VCaP	VCaP_rev	OK	1.49667	5.1228	1.77517	4.24311	5e-05	0.000274369	yes
MUM1L1	MUM1L1	MUM1L1	chrX:105412297-105452949	VCaP	VCaP_rev	OK	2.02267	6.92259	1.77505	7.01163	5e-05	0.000274369	yes
FNIP2	FNIP2	FNIP2	chr4:159690181-159956333	VCaP	VCaP_rev	OK	8.04267	27.5006	1.77372	8.43735	5e-05	0.000274369	yes
MEX3A	MEX3A	MEX3A	chr1:156041803-156051789	VCaP	VCaP_rev	OK	7.11402	24.3038	1.77244	8.38681	5e-05	0.000274369	yes
PLCB1	PLCB1	PLCB1	chr20:8113295-8865547	VCaP	VCaP_rev	OK	1.34405	4.56325	1.76348	7.2216	5e-05	0.000274369	yes
ALK	ALK	ALK	chr2:29415639-30144477	VCaP	VCaP_rev	NOTEST	0.185692	0.186032	0.00263683	0	1	1	no
ITGA1	ITGA1	ITGA1	chr5:52083773-52249485	VCaP	VCaP_rev	OK	1.33985	4.53789	1.75995	4.40485	5e-05	0.000274369	yes
IRX5	IRX5	IRX5	chr16:54965110-54968395	VCaP	VCaP_rev	OK	2.35238	7.9334	1.75382	5.56846	5e-05	0.000274369	yes
SLC1A5	SLC1A5	SLC1A5	chr19:47278139-47291842	VCaP	VCaP_rev	OK	32.3615	109.041	1.75252	8.48773	5e-05	0.000274369	yes
FTO	FTO	FTO	chr16:53737874-54148379	VCaP	VCaP_rev	OK	6.23007	20.9559	1.75004	8.56028	5e-05	0.000274369	yes
EFNB2	EFNB2	EFNB2	chr13:107142078-107187388	VCaP	VCaP_rev	OK	34.077	114.421	1.74748	8.86267	5e-05	0.000274369	yes
RCC1	RCC1	RCC1	chr1:28832454-28865708	VCaP	VCaP_rev	OK	38.6344	129.466	1.74462	7.17382	5e-05	0.000274369	yes
ABCA1	ABCA1	ABCA1	chr9:107543283-107690527	VCaP	VCaP_rev	OK	0.559903	1.87472	1.74343	6.09998	5e-05	0.000274369	yes
ARHGEF10L	ARHGEF10L	ARHGEF10L	chr1:17866329-18024370	VCaP	VCaP_rev	OK	1.90109	6.34114	1.73791	6.82967	5e-05	0.000274369	yes
ALLC	ALLC	ALLC	chr2:3705785-3750260	VCaP	VCaP_rev	NOTEST	0.0527463	0	#NAME?	0	1	1	no
NRG2	NRG2	NRG2	chr5:139226363-139422884	VCaP	VCaP_rev	OK	0.834376	2.78042	1.73654	4.39713	5e-05	0.000274369	yes
ALMS1P	ALMS1P	ALMS1P	chr2:73872045-73912694	VCaP	VCaP_rev	NOTEST	0.295918	0.314487	0.0878012	0	1	1	no
ALOX12	ALOX12	ALOX12	chr17:6888441-6915653	VCaP	VCaP_rev	NOTEST	0.150954	0.466224	1.62691	0	1	1	no
ALOX12B	ALOX12B	ALOX12B	chr17:7975953-7991021	VCaP	VCaP_rev	NOTEST	0.697719	0.555149	-0.329769	0	1	1	no
ALOX12P2	ALOX12P2	ALOX12P2	chr17:6756894-6803668	VCaP	VCaP_rev	NOTEST	0.101304	0.122621	0.275516	0	1	1	no
GCNT1	GCNT1	GCNT1	chr9:79056581-79122332	VCaP	VCaP_rev	OK	4.20706	13.7478	1.70831	8.13549	5e-05	0.000274369	yes
ALOX15B	ALOX15B	ALOX15B	chr17:7942357-7952451	VCaP	VCaP_rev	NOTEST	0.0748987	0.0267441	-1.48572	0	1	1	no
ALOX15P1	ALOX15P1	ALOX15P1	chr17:6561037-6564701	VCaP	VCaP_rev	NOTEST	0.0913219	0.538591	2.56016	0	1	1	no
GUCY1A2	GUCY1A2	GUCY1A2	chr11:106544737-106889171	VCaP	VCaP_rev	OK	1.41566	4.6255	1.70814	8.14566	5e-05	0.000274369	yes
ALOX5AP	ALOX5AP	ALOX5AP	chr13:31287614-31338565	VCaP	VCaP_rev	NOTEST	0	0	0	0	1	1	no
ALOXE3	ALOXE3	ALOXE3	chr17:7999217-8022234	VCaP	VCaP_rev	NOTEST	1.0473	0.675662	-0.632301	0	1	1	no
ALPI	ALPI	ALPI	chr2:233320832-233324742	VCaP	VCaP_rev	NOTEST	0	0	0	0	1	1	no
ERVMER34-1	ERVMER34-1	ERVMER34-1	chr4:53609683-53617807	VCaP	VCaP_rev	OK	2.1786	7.11647	1.70776	5.94875	5e-05	0.000274369	yes
ALPK2	ALPK2	ALPK2	chr18:56148481-56296189	VCaP	VCaP_rev	NOTEST	0.128347	0.0172698	-2.89373	0	1	1	no
ALPK3	ALPK3	ALPK3	chr15:85359910-85416713	VCaP	VCaP_rev	NOTEST	0.673274	1.21686	0.853904	0	1	1	no
ALPL	ALPL	ALPL	chr1:21835857-21904905	VCaP	VCaP_rev	NOTEST	1.27119	0.786057	-0.693477	0	1	1	no
ALPP	ALPP	ALPP	chr2:233243347-233247599	VCaP	VCaP_rev	NOTEST	0.0407096	0.151015	1.89125	0	1	1	no
ALPPL2	ALPPL2	ALPPL2	chr2:233271551-233275424	VCaP	VCaP_rev	NOTEST	0.0473331	0	#NAME?	0	1	1	no
C4orf21	C4orf21	C4orf21	chr4:113460488-113578742	VCaP	VCaP_rev	OK	1.18981	3.86045	1.69804	3.61691	5e-05	0.000274369	yes
ALS2CL	ALS2CL	ALS2CL	chr3:46710484-46735194	VCaP	VCaP_rev	NOTEST	0.360505	0.943497	1.388	0	1	1	no
RPGRIP1L	RPGRIP1L	RPGRIP1L	chr16:53633817-53737771	VCaP	VCaP_rev	OK	1.98463	6.41452	1.69247	7.31118	5e-05	0.000274369	yes
ALS2CR12	ALS2CR12	ALS2CR12	chr2:202153146-202222101	VCaP	VCaP_rev	NOTEST	0.172632	0.266174	0.624673	0	1	1	no
TESC	TESC	TESC	chr12:117476727-117537251	VCaP	VCaP_rev	OK	20.8547	67.4019	1.69242	7.63749	5e-05	0.000274369	yes
ALX1	ALX1	ALX1	chr12:85674035-85695561	VCaP	VCaP_rev	NOTEST	0	0	0	0	1	1	no
PTER	PTER	PTER	chr10:16478966-16555736	VCaP	VCaP_rev	OK	0.735634	2.37584	1.69138	3.96241	5e-05	0.000274369	yes
ALX4	ALX4	ALX4	chr11:44282277-44331716	VCaP	VCaP_rev	NOTEST	0.377954	0.219306	-0.785266	0	1	1	no
SH3BP1	SH3BP1	SH3BP1	chr22:38035683-38052050	VCaP	VCaP_rev	OK	1.19494	3.83391	1.68187	4.34464	5e-05	0.000274369	yes
ST3GAL1	ST3GAL1	ST3GAL1	chr8:134467090-134584183	VCaP	VCaP_rev	OK	0.831132	2.65343	1.67471	5.6646	5e-05	0.000274369	yes
AMBN	AMBN	AMBN	chr4:71457974-71473004	VCaP	VCaP_rev	NOTEST	0	0	0	0	1	1	no
AMBP	AMBP	AMBP	chr9:116822407-116840752	VCaP	VCaP_rev	NOTEST	0.0532174	0.127773	1.26361	0	1	1	no
PDE2A	PDE2A	PDE2A	chr11:72287183-72385497	VCaP	VCaP_rev	OK	0.809915	2.57627	1.66944	4.34352	5e-05	0.000274369	yes
CRNDE	CRNDE	CRNDE	chr16:54952777-54963079	VCaP	VCaP_rev	OK	4.78131	15.1944	1.66806	4.84519	5e-05	0.000274369	yes
AMDHD1	AMDHD1	AMDHD1	chr12:96337070-96362370	VCaP	VCaP_rev	NOTEST	0	0.0813404	inf	0	1	1	no
CRIM1	CRIM1	CRIM1	chr2:36583369-36778278	VCaP	VCaP_rev	OK	2.04925	6.49246	1.66367	7.25529	5e-05	0.000274369	yes
AMELX	AMELX	AMELX	chrX:11155662-11683821	VCaP	VCaP_rev	NOTEST	1.04406	0.996241	-0.0676324	0	1	1	no
AMELY	AMELY	AMELY	chrY:6733958-6742068	VCaP	VCaP_rev	NOTEST	0.109137	0	#NAME?	0	1	1	no
NHEJ1	NHEJ1	NHEJ1	chr2:219940045-220025587	VCaP	VCaP_rev	OK	3.16628	10.0255	1.66281	5.89659	5e-05	0.000274369	yes
TPM2	TPM2	TPM2	chr9:35681989-35690053	VCaP	VCaP_rev	OK	2.07602	6.56336	1.66061	3.82853	5e-05	0.000274369	yes
AMHR2	AMHR2	AMHR2	chr12:53817638-53825318	VCaP	VCaP_rev	NOTEST	0.0788897	0.500886	2.66658	0	1	1	no
AMICA1	AMICA1	AMICA1	chr11:118064441-118095809	VCaP	VCaP_rev	NOTEST	0.0979135	0	#NAME?	0	1	1	no
SORBS1	SORBS1	SORBS1	chr10:97071529-97321171	VCaP	VCaP_rev	OK	0.635916	2.00214	1.65464	4.46334	5e-05	0.000274369	yes
PTPRN2	PTPRN2	PTPRN2	chr7:157331749-158380482	VCaP	VCaP_rev	OK	15.3042	48.0178	1.64964	8.04291	5e-05	0.000274369	yes
NREP	NREP	NREP	chr5:110834021-111312628	VCaP	VCaP_rev	OK	2.77223	8.69252	1.64873	4.53735	5e-05	0.000274369	yes
LNX1	LNX1	LNX1	chr4:54326436-54457724	VCaP	VCaP_rev	OK	7.17028	22.2475	1.63354	7.66184	5e-05	0.000274369	yes
UGT8	UGT8	UGT8	chr4:115519610-115598202	VCaP	VCaP_rev	OK	5.94595	18.435	1.63247	7.19893	5e-05	0.000274369	yes
AMN	AMN	AMN	chr14:103388992-103397179	VCaP	VCaP_rev	NOTEST	0.592062	0.206522	-1.51945	0	1	1	no
LOC100288637	LOC100288637	LOC100288637	chr15:30938317-31065209	VCaP	VCaP_rev	OK	1.11894	3.46527	1.63084	5.79447	5e-05	0.000274369	yes
SATB1	SATB1	SATB1	chr3:18389132-18480265	VCaP	VCaP_rev	OK	2.35538	7.28673	1.62931	6.8023	5e-05	0.000274369	yes
LINC00478	LINC00478	LINC00478	chr21:17442841-17982094	VCaP	VCaP_rev	OK	8.63374	26.5892	1.62279	7.96769	5e-05	0.000274369	yes
AMOTL2	AMOTL2	AMOTL2	chr3:134074189-134093406	VCaP	VCaP_rev	NOTEST	0.804683	0.764014	-0.0748217	0	1	1	no
AMPD1	AMPD1	AMPD1	chr1:115215719-115238239	VCaP	VCaP_rev	NOTEST	0	0	0	0	1	1	no
HLA-DPB1	HLA-DPB1	HLA-DPB1	chr6_ssto_hap7:4512849-4537977	VCaP	VCaP_rev	OK	0.640691	1.96478	1.61666	3.73867	5e-05	0.000274369	yes
FGFR1	FGFR1	FGFR1	chr8:38268655-38326352	VCaP	VCaP_rev	OK	3.73439	11.4476	1.6161	7.41802	5e-05	0.000274369	yes
AMPH	AMPH	AMPH	chr7:38423296-38671167	VCaP	VCaP_rev	NOTEST	1.20662	0.039559	-4.93082	0	1	1	no
RASL10B	RASL10B	RASL10B	chr17:34058678-34070540	VCaP	VCaP_rev	OK	2.48046	7.60307	1.61597	6.1627	5e-05	0.000274369	yes
RERG	RERG	RERG	chr12:15260715-15374411	VCaP	VCaP_rev	OK	2.51251	7.69658	1.61509	5.39605	5e-05	0.000274369	yes
AMY1A	AMY1A,AMY1B,AMY1C	AMY1A,AMY1B,AMY1C	chr1:104292278-104301311	VCaP	VCaP_rev	NOTEST	0	0	0	0	1	1	no
AMY1B	AMY1B	AMY1B	chr1:104292278-104301311	VCaP	VCaP_rev	NOTEST	0	0	0	0	1	1	no
AMY1C	AMY1C	AMY1C	chr1:104292278-104301311	VCaP	VCaP_rev	NOTEST	0	0	0	0	1	1	no
AMY2A	AMY2A	AMY2A	chr1:104159998-104168400	VCaP	VCaP_rev	NOTEST	0	0	0	0	1	1	no
C1QTNF1	C1QTNF1	C1QTNF1	chr17:77015290-77045870	VCaP	VCaP_rev	OK	1.22109	3.711	1.60364	4.05452	5e-05	0.000274369	yes
AMZ1	AMZ1	AMZ1	chr7:2719162-2755069	VCaP	VCaP_rev	NOTEST	0.318729	0.126582	-1.33225	0	1	1	no
ZNFX1-AS1	ZNFX1-AS1	ZNFX1-AS1	chr20:47862438-47905795	VCaP	VCaP_rev	OK	161.326	489.805	1.60223	5.29148	5e-05	0.000274369	yes
APLN	APLN	APLN	chrX:128779235-128788933	VCaP	VCaP_rev	OK	4.29356	13.0209	1.60058	6.98756	5e-05	0.000274369	yes
RAP1GAP	RAP1GAP	RAP1GAP	chr1:21922707-21995856	VCaP	VCaP_rev	OK	28.6541	86.7816	1.59865	7.96498	5e-05	0.000274369	yes
SLC9B2	SLC9B2	SLC9B2	chr4:103946651-103998170	VCaP	VCaP_rev	OK	1.60364	4.85668	1.59862	5.23358	5e-05	0.000274369	yes
TMPRSS4	TMPRSS4	TMPRSS4	chr11:117886486-117990556	VCaP	VCaP_rev	OK	1.95986	5.91206	1.59291	5.68698	5e-05	0.000274369	yes
SYTL5	SYTL5	SYTL5	chrX:37865834-37988073	VCaP	VCaP_rev	OK	2.91764	8.78873	1.59085	6.79156	5e-05	0.000274369	yes
DNHD1	DNHD1	DNHD1	chr11:6518525-6593254	VCaP	VCaP_rev	OK	0.669777	2.01178	1.58672	5.14588	5e-05	0.000274369	yes
PRKCA	PRKCA	PRKCA	chr17:64298925-64806862	VCaP	VCaP_rev	OK	3.75747	11.2765	1.58548	7.99187	5e-05	0.000274369	yes
GNG7	GNG7	GNG7	chr19:2511217-2702746	VCaP	VCaP_rev	OK	0.943547	2.8254	1.58229	4.65051	5e-05	0.000274369	yes
SPRY1	SPRY1	SPRY1	chr4:124317955-124324909	VCaP	VCaP_rev	OK	1.84941	5.52373	1.57857	4.6632	5e-05	0.000274369	yes
RNASE4	RNASE4	RNASE4	chr14:21152335-21168758	VCaP	VCaP_rev	OK	6.47122	19.1698	1.56673	5.91637	5e-05	0.000274369	yes
MXI1	MXI1	MXI1	chr10:111967362-112047123	VCaP	VCaP_rev	OK	8.73192	25.8005	1.56303	7.65844	5e-05	0.000274369	yes
ELOVL6	ELOVL6	ELOVL6	chr4:110970228-111119820	VCaP	VCaP_rev	OK	5.80855	17.162	1.56297	7.05223	5e-05	0.000274369	yes
TMED6	TMED6	TMED6	chr16:69377148-69385712	VCaP	VCaP_rev	OK	4.42963	13.0715	1.56117	4.26721	5e-05	0.000274369	yes
ANGPT1	ANGPT1	ANGPT1	chr8:108261709-108510254	VCaP	VCaP_rev	NOTEST	0.0470279	0.0296467	-0.665645	0	1	1	no
ANGPT2	ANGPT2	ANGPT2	chr8:6264112-6501140	VCaP	VCaP_rev	NOTEST	0.427735	0.448706	0.069052	0	1	1	no
ANGPT4	ANGPT4	ANGPT4	chr20:853296-896960	VCaP	VCaP_rev	NOTEST	0.0381142	0	#NAME?	0	1	1	no
ANGPTL1	ANGPTL1	ANGPTL1	chr1:178694299-178889237	VCaP	VCaP_rev	NOTEST	0.0581431	0	#NAME?	0	1	1	no
ANGPTL2	ANGPTL2	ANGPTL2	chr9:129677052-129985445	VCaP	VCaP_rev	NOTEST	0.559418	0.415283	-0.429832	0	1	1	no
ANGPTL3	ANGPTL3	ANGPTL3	chr1:62920396-63153969	VCaP	VCaP_rev	NOTEST	0.417016	0.586127	0.491109	0	1	1	no
FKBP10	FKBP10	FKBP10	chr17:39968961-39979469	VCaP	VCaP_rev	OK	18.2576	53.7989	1.55908	7.4524	5e-05	0.000274369	yes
ANGPTL5	ANGPTL5	ANGPTL5	chr11:101761404-101871793	VCaP	VCaP_rev	NOTEST	0	0	0	0	1	1	no
ANGPTL6	ANGPTL6	ANGPTL6	chr19:10196805-10213425	VCaP	VCaP_rev	NOTEST	0.796266	0.855437	0.10341	0	1	1	no
ANGPTL7	ANGPTL7	ANGPTL7	chr1:11166587-11322608	VCaP	VCaP_rev	NOTEST	0.0743845	0.107364	0.52944	0	1	1	no
SLC20A2	SLC20A2	SLC20A2	chr8:42273992-42408140	VCaP	VCaP_rev	OK	4.2356	12.4562	1.55622	5.99699	5e-05	0.000274369	yes
DDC	DDC	DDC	chr7:50526133-50633154	VCaP	VCaP_rev	OK	1.36759	4.01913	1.55524	3.07055	5e-05	0.000274369	yes
LOC728743	LOC728743	LOC728743	chr7:150102839-150109558	VCaP	VCaP_rev	OK	1.13559	3.33214	1.55301	4.43458	5e-05	0.000274369	yes
ANKAR	ANKAR	ANKAR	chr2:190540710-190611376	VCaP	VCaP_rev	NOTEST	0.314321	0.564384	0.844438	0	1	1	no
RPL34	RPL34	RPL34	chr4:109541721-109551639	VCaP	VCaP_rev	OK	107.295	313.745	1.54802	7.6179	5e-05	0.000274369	yes
ANKFN1	ANKFN1	ANKFN1	chr17:54230835-54560007	VCaP	VCaP_rev	NOTEST	0	0.0275543	inf	0	1	1	no
AMACR	AMACR	AMACR	chr5:33987090-34124633	VCaP	VCaP_rev	OK	74.2176	216.991	1.5478	7.77552	5e-05	0.000274369	yes
PLEKHO1	PLEKHO1	PLEKHO1	chr1:150122169-150131825	VCaP	VCaP_rev	OK	2.7879	8.14652	1.547	4.58097	5e-05	0.000274369	yes
CNTNAP2	CNTNAP2	CNTNAP2	chr7:145813452-148118088	VCaP	VCaP_rev	OK	2.65	7.7218	1.54295	7.51124	5e-05	0.000274369	yes
SLC25A23	SLC25A23	SLC25A23	chr19:6440074-6459781	VCaP	VCaP_rev	OK	18.7494	54.6139	1.54242	7.49835	5e-05	0.000274369	yes
RAPGEF5	RAPGEF5	RAPGEF5	chr7:22157907-22396533	VCaP	VCaP_rev	OK	2.378	6.91824	1.54065	6.74738	5e-05	0.000274369	yes
ANKK1	ANKK1	ANKK1	chr11:113258512-113271140	VCaP	VCaP_rev	NOTEST	1.08239	0.58997	-0.87551	0	1	1	no
TRNP1	TRNP1	TRNP1	chr1:27320194-27327377	VCaP	VCaP_rev	OK	4.46958	12.9989	1.54017	5.94712	5e-05	0.000274369	yes
WDR35	WDR35	WDR35	chr2:20110028-20189884	VCaP	VCaP_rev	OK	1.29157	3.75186	1.53848	6.16755	5e-05	0.000274369	yes
PI15	PI15	PI15	chr8:75736771-75767264	VCaP	VCaP_rev	OK	1.51076	4.36949	1.53219	6.41582	5e-05	0.000274369	yes
QTRT1	QTRT1	QTRT1	chr19:10812111-10824043	VCaP	VCaP_rev	OK	13.6443	39.2981	1.52616	6.70385	5e-05	0.000274369	yes
SCFD2	SCFD2	SCFD2	chr4:53739150-54232242	VCaP	VCaP_rev	OK	3.94652	11.3644	1.52587	6.7434	5e-05	0.000274369	yes
ANKRD1	ANKRD1	ANKRD1	chr10:92671856-92681032	VCaP	VCaP_rev	NOTEST	0.647947	0.108388	-2.57968	0	1	1	no
INPP1	INPP1	INPP1	chr2:191208195-191236391	VCaP	VCaP_rev	OK	1.56427	4.50438	1.52584	3.89216	5e-05	0.000274369	yes
C3orf18	C3orf18	C3orf18	chr3:50595455-50622421	VCaP	VCaP_rev	OK	3.67618	10.5701	1.52371	3.42165	5e-05	0.000274369	yes
MAML3	MAML3	MAML3	chr4:140586921-141075233	VCaP	VCaP_rev	OK	11.6234	33.39	1.52239	6.10567	5e-05	0.000274369	yes
GADD45A	GADD45A	GADD45A	chr1:68150859-68154021	VCaP	VCaP_rev	OK	6.22332	17.7995	1.51608	5.52241	5e-05	0.000274369	yes
NRCAM	NRCAM	NRCAM	chr7:107788070-108096841	VCaP	VCaP_rev	OK	12.2208	34.901	1.51393	7.42358	5e-05	0.000274369	yes
CACNA2D1	CACNA2D1	CACNA2D1	chr7:81579417-82073031	VCaP	VCaP_rev	OK	2.90367	8.17738	1.49376	6.37053	5e-05	0.000274369	yes
CNKSR3	CNKSR3	CNKSR3	chr6:154726432-154831753	VCaP	VCaP_rev	OK	3.35782	9.44317	1.49175	6.29246	5e-05	0.000274369	yes
SCAMP5	SCAMP5	SCAMP5	chr15:75287875-75313836	VCaP	VCaP_rev	OK	86.0331	240.874	1.48531	7.65233	5e-05	0.000274369	yes
SH3D19	SH3D19	SH3D19	chr4:152041432-152149182	VCaP	VCaP_rev	OK	4.88472	13.6696	1.48463	7.1603	5e-05	0.000274369	yes
CAMKV	CAMKV	CAMKV	chr3:49895421-49907369	VCaP	VCaP_rev	OK	6.29986	17.5748	1.48012	6.70346	5e-05	0.000274369	yes
PRICKLE4	PRICKLE4	PRICKLE4	chr6:41748499-41755110	VCaP	VCaP_rev	OK	1.96275	5.47195	1.47918	3.75877	5e-05	0.000274369	yes
ANKRD18DP	ANKRD18DP	ANKRD18DP	chr3:197784403-197807542	VCaP	VCaP_rev	NOTEST	0.056241	0.106989	0.927775	0	1	1	no
ANKRD19P	ANKRD19P	ANKRD19P	chr9:95571892-95600739	VCaP	VCaP_rev	NOTEST	0.411271	0.776454	0.91681	0	1	1	no
ANKRD2	ANKRD2	ANKRD2	chr10:99332255-99343641	VCaP	VCaP_rev	NOTEST	0	0.0834865	inf	0	1	1	no
ANKRD20A1	ANKRD20A1,ANKRD20A3	ANKRD20A1,ANKRD20A3	chr9:67926760-67970293	VCaP	VCaP_rev	NOTEST	0.0853577	0.121606	0.510618	0	1	1	no
ANKRD20A11P	ANKRD20A11P	ANKRD20A11P	chr21:15316095-15352765	VCaP	VCaP_rev	NOTEST	0.611312	0.246361	-1.31113	0	1	1	no
ANKRD20A2	ANKRD20A2,ANKRD20A3	ANKRD20A2,ANKRD20A3	chr9:43089971-43133544	VCaP	VCaP_rev	NOTEST	0	0	0	0	1	1	no
ANKRD20A3	ANKRD20A3	ANKRD20A3	chr9:67926760-67970293	VCaP	VCaP_rev	NOTEST	0	0	0	0	1	1	no
ANKRD20A4	ANKRD20A4	ANKRD20A4	chr9:69381980-69425109	VCaP	VCaP_rev	NOTEST	0.0129615	0	#NAME?	0	1	1	no
ANKRD20A5P	ANKRD20A5P	ANKRD20A5P	chr18:14179095-14227049	VCaP	VCaP_rev	NOTEST	0.148337	1.26677	3.0942	0	1	1	no
ANKRD20A8P	ANKRD20A8P	ANKRD20A8P	chr2:95421070-95522820	VCaP	VCaP_rev	NOTEST	0.236648	0.254527	0.105074	0	1	1	no
CLYBL	CLYBL	CLYBL	chr13:100258918-100549388	VCaP	VCaP_rev	OK	0.579393	1.61283	1.47698	4.00323	5e-05	0.000274369	yes
F3	F3	F3	chr1:94994731-95007413	VCaP	VCaP_rev	OK	1.38558	3.8464	1.47301	3.75963	5e-05	0.000274369	yes
DLGAP1	DLGAP1	DLGAP1	chr18:3496029-4455266	VCaP	VCaP_rev	OK	1.38761	3.85094	1.47261	3.74075	5e-05	0.000274369	yes
NRXN3	NRXN3	NRXN3	chr14:78870092-80330760	VCaP	VCaP_rev	OK	4.13948	11.4877	1.47258	6.73523	5e-05	0.000274369	yes
FCGRT	FCGRT	FCGRT	chr19:50015535-50029685	VCaP	VCaP_rev	OK	6.93981	19.1643	1.46545	6.12637	5e-05	0.000274369	yes
ANKRD26P1	ANKRD26P1	ANKRD26P1	chr16:46503248-46603009	VCaP	VCaP_rev	NOTEST	0.0145147	0.0162221	0.160438	0	1	1	no
ANKRD26P3	ANKRD26P3	ANKRD26P3	chr13:19836939-19919113	VCaP	VCaP_rev	NOTEST	0.0185949	0	#NAME?	0	1	1	no
PLEKHF2	PLEKHF2	PLEKHF2	chr8:96145948-96168913	VCaP	VCaP_rev	OK	6.47457	17.7963	1.45872	6.60569	5e-05	0.000274369	yes
C19orf76	C19orf76	C19orf76	chr19:50191941-50194247	VCaP	VCaP_rev	OK	3.19974	8.78785	1.45756	5.12821	5e-05	0.000274369	yes
TTC27	TTC27	TTC27	chr2:32853086-33046118	VCaP	VCaP_rev	OK	2.43061	6.63274	1.44829	5.15046	5e-05	0.000274369	yes
ANKRD30A	ANKRD30A	ANKRD30A	chr10:37414784-37521495	VCaP	VCaP_rev	NOTEST	0	0.0228521	inf	0	1	1	no
ANKRD30B	ANKRD30B	ANKRD30B	chr18:14748238-14852737	VCaP	VCaP_rev	NOTEST	0.0097326	0.702994	6.17454	0	1	1	no
ANKRD30BL	ANKRD30BL	ANKRD30BL	chr2:132905163-133015542	VCaP	VCaP_rev	NOTEST	0	0	0	0	1	1	no
ANKRD30BP2	ANKRD30BP2	ANKRD30BP2	chr21:14410486-14490571	VCaP	VCaP_rev	NOTEST	0.202416	0.133394	-0.601627	0	1	1	no
ANKRD31	ANKRD31	ANKRD31	chr5:74364121-74532703	VCaP	VCaP_rev	NOTEST	0.118956	0.128889	0.115704	0	1	1	no
OTUD4	OTUD4	OTUD4	chr4:146054801-146100832	VCaP	VCaP_rev	OK	4.38732	11.9686	1.44784	6.60401	5e-05	0.000274369	yes
ANKRD33	ANKRD33	ANKRD33	chr12:52281792-52285505	VCaP	VCaP_rev	NOTEST	0	0	0	0	1	1	no
ANKRD33B	ANKRD33B	ANKRD33B	chr5:10564434-10657928	VCaP	VCaP_rev	NOTEST	0.790063	0.190654	-2.05101	0	1	1	no
MSH5-SAPCD1	MSH5-SAPCD1	MSH5-SAPCD1	chr6_ssto_hap7:3038542-3063437	VCaP	VCaP_rev	OK	1.81665	4.95427	1.44739	3.10099	5e-05	0.000274369	yes
ANKRD34B	ANKRD34B	ANKRD34B	chr5:79852573-79866304	VCaP	VCaP_rev	NOTEST	0.0351079	0	#NAME?	0	1	1	no
ANKRD34C	ANKRD34C	ANKRD34C	chr15:79484048-79590581	VCaP	VCaP_rev	NOTEST	0.84983	0.197596	-2.10462	0	1	1	no
ANKRD35	ANKRD35	ANKRD35	chr1:145549208-145568526	VCaP	VCaP_rev	NOTEST	0.308905	0.0303839	-3.34578	0	1	1	no
PKIG	PKIG	PKIG	chr20:43160435-43247678	VCaP	VCaP_rev	OK	4.64912	12.6219	1.4409	4.47149	5e-05	0.000274369	yes
ANKRD36B	ANKRD36B	ANKRD36B	chr2:98121260-98206428	VCaP	VCaP_rev	NOTEST	1.0663	1.27283	0.255433	0	1	1	no
NCKAP5L	NCKAP5L	NCKAP5L	chr12:50184928-50222208	VCaP	VCaP_rev	OK	0.72326	1.96015	1.43837	3.97127	5e-05	0.000274369	yes
ANKRD36BP2	ANKRD36BP2	ANKRD36BP2	chr2:89065418-89106109	VCaP	VCaP_rev	NOTEST	0.128631	0.143047	0.153251	0	1	1	no
TIMP2	TIMP2	TIMP2	chr17:76849058-76921472	VCaP	VCaP_rev	OK	2.38424	6.46153	1.43835	5.61196	5e-05	0.000274369	yes
TCF3	TCF3	TCF3	chr19:1609288-1652328	VCaP	VCaP_rev	OK	9.97963	27.044	1.43825	6.72979	5e-05	0.000274369	yes
DOC2A	DOC2A	DOC2A	chr16:30007530-30022401	VCaP	VCaP_rev	OK	5.76448	15.608	1.43703	4.54249	5e-05	0.000274369	yes
GALNT7	GALNT7	GALNT7	chr4:174089903-174245118	VCaP	VCaP_rev	OK	11.6021	31.2663	1.43023	6.80148	5e-05	0.000274369	yes
ANKRD44	ANKRD44	ANKRD44	chr2:197851385-198175521	VCaP	VCaP_rev	NOTEST	0.799784	0.846655	0.082165	0	1	1	no
ANKRD45	ANKRD45	ANKRD45	chr1:173577474-173639001	VCaP	VCaP_rev	NOTEST	0.475081	0.573468	0.271538	0	1	1	no
PARP3	PARP3	PARP3	chr3:51976360-51982883	VCaP	VCaP_rev	OK	3.35939	9.04286	1.42858	5.37434	5e-05	0.000274369	yes
DNAH5	DNAH5	DNAH5	chr5:13690436-13944589	VCaP	VCaP_rev	OK	2.93885	7.87591	1.42219	6.7376	5e-05	0.000274369	yes
PHF17	PHF17	PHF17	chr4:129730778-129796379	VCaP	VCaP_rev	OK	2.89765	7.76237	1.42162	5.94404	5e-05	0.000274369	yes
DDN	DDN	DDN	chr12:49388932-49393088	VCaP	VCaP_rev	OK	4.56649	12.1968	1.41735	6.26359	5e-05	0.000274369	yes
PFKP	PFKP	PFKP	chr10:3109711-3178997	VCaP	VCaP_rev	OK	17.5102	46.6326	1.41314	6.67046	5e-05	0.000274369	yes
ANKRD53	ANKRD53	ANKRD53	chr2:71205574-71212629	VCaP	VCaP_rev	NOTEST	0.475362	0.263489	-0.851282	0	1	1	no
ANKRD29	ANKRD29	ANKRD29	chr18:21179977-21242849	VCaP	VCaP_rev	OK	5.09251	13.4879	1.40522	5.97477	5e-05	0.000274369	yes
ANKRD55	ANKRD55	ANKRD55	chr5:55395506-55529186	VCaP	VCaP_rev	NOTEST	0	0.0800015	inf	0	1	1	no
ALDH3B2	ALDH3B2	ALDH3B2	chr11:67429632-67448685	VCaP	VCaP_rev	OK	17.8425	47.2536	1.40511	6.58754	5e-05	0.000274369	yes
ANKRD62P1-PARP4P3	ANKRD62P1-PARP4P3	ANKRD62P1-PARP4P3	chr22:17134598-17156430	VCaP	VCaP_rev	NOTEST	0.274107	0.582513	1.08755	0	1	1	no
ANKRD63	ANKRD63	ANKRD63	chr15:40573644-40574787	VCaP	VCaP_rev	NOTEST	0.504347	0.204053	-1.30547	0	1	1	no
SRRM4	SRRM4	SRRM4	chr12:119419299-119600856	VCaP	VCaP_rev	OK	0.954353	2.52195	1.40195	5.38859	5e-05	0.000274369	yes
ANKRD7	ANKRD7	ANKRD7	chr7:117864711-117882784	VCaP	VCaP_rev	NOTEST	0	0	0	0	1	1	no
CCDC88B	CCDC88B	CCDC88B	chr11:64107689-64125006	VCaP	VCaP_rev	OK	3.27014	8.58464	1.3924	6.26174	5e-05	0.000274369	yes
EEF1B2	EEF1B2	EEF1B2	chr2:207024317-207027653	VCaP	VCaP_rev	OK	147.966	388.046	1.39097	6.90344	5e-05	0.000274369	yes
H1F0	H1F0	H1F0	chr22:38201113-38203443	VCaP	VCaP_rev	OK	92.9734	243.549	1.38932	7.09784	5e-05	0.000274369	yes
CHN2	CHN2	CHN2	chr7:29234120-29553944	VCaP	VCaP_rev	OK	2.02222	5.2951	1.38872	4.94015	5e-05	0.000274369	yes
ANKS4B	ANKS4B	ANKS4B	chr16:21245015-21263750	VCaP	VCaP_rev	NOTEST	0.875149	0.898438	0.0378913	0	1	1	no
LRP1	LRP1	LRP1	chr12:57522281-57607125	VCaP	VCaP_rev	OK	3.15654	8.23085	1.3827	6.55417	5e-05	0.000274369	yes
ANKUB1	ANKUB1	ANKUB1	chr3:149478889-149510610	VCaP	VCaP_rev	NOTEST	0	0	0	0	1	1	no
PYROXD2	PYROXD2	PYROXD2	chr10:100143321-100174978	VCaP	VCaP_rev	OK	3.13514	8.14988	1.37825	4.73084	5e-05	0.000274369	yes
ZNF556	ZNF556	ZNF556	chr19:2867332-2878501	VCaP	VCaP_rev	OK	3.00263	7.77662	1.37292	4.13932	5e-05	0.000274369	yes
ANO1	ANO1	ANO1	chr11:69924407-70035652	VCaP	VCaP_rev	NOTEST	0.860837	0	#NAME?	0	1	1	no
KCNAB2	KCNAB2	KCNAB2	chr1:5922869-6161253	VCaP	VCaP_rev	OK	1.62677	4.21255	1.37268	3.30518	5e-05	0.000274369	yes
ANO2	ANO2	ANO2	chr12:5671816-6055398	VCaP	VCaP_rev	NOTEST	0.240515	0.0174355	-3.78603	0	1	1	no
ANO3	ANO3	ANO3	chr11:26353677-26684836	VCaP	VCaP_rev	NOTEST	0	0.0167511	inf	0	1	1	no
ANO4	ANO4	ANO4	chr12:101188373-101522419	VCaP	VCaP_rev	NOTEST	0.204812	0.158525	-0.369594	0	1	1	no
ANO5	ANO5	ANO5	chr11:22214721-22304913	VCaP	VCaP_rev	NOTEST	0	0	0	0	1	1	no
FOXN2	FOXN2	FOXN2	chr2:48541794-48606434	VCaP	VCaP_rev	OK	1.97233	5.09907	1.37034	5.77806	5e-05	0.000274369	yes
PLCB4	PLCB4	PLCB4	chr20:9049700-9461462	VCaP	VCaP_rev	OK	10.5204	27.1305	1.36672	6.61423	5e-05	0.000274369	yes
ZNF503	ZNF503	ZNF503	chr10:77157602-77168740	VCaP	VCaP_rev	OK	7.82799	20.1389	1.36327	6.21138	5e-05	0.000274369	yes
CCDC93	CCDC93	CCDC93	chr2:118673053-118771739	VCaP	VCaP_rev	OK	2.79314	7.17014	1.36011	6.18725	5e-05	0.000274369	yes
ZNF117	ZNF117	ZNF117	chr7:64434829-64467124	VCaP	VCaP_rev	OK	2.01166	5.15194	1.35673	4.54541	5e-05	0.000274369	yes
C4orf43	C4orf43	C4orf43	chr4:164415672-164441691	VCaP	VCaP_rev	OK	6.43422	16.4586	1.35501	5.81134	5e-05	0.000274369	yes
ANP32AP1	ANP32AP1	ANP32AP1	chr15:35529526-35530264	VCaP	VCaP_rev	NOTEST	0.282334	0	#NAME?	0	1	1	no
MYO15B	MYO15B	MYO15B	chr17:73584138-73663269	VCaP	VCaP_rev	OK	0.66668	1.70455	1.35432	3.16102	5e-05	0.000274369	yes
ANP32C	ANP32C	ANP32C	chr4:164445449-165304407	VCaP	VCaP_rev	NOTEST	0.0853376	0	#NAME?	0	1	1	no
ANP32D	ANP32D	ANP32D	chr12:48866447-48866843	VCaP	VCaP_rev	NOTEST	0	0	0	0	1	1	no
PRKX	PRKX	PRKX	chrX:3522383-3631675	VCaP	VCaP_rev	OK	2.84643	7.27585	1.35396	6.0132	5e-05	0.000274369	yes
ANPEP	ANPEP	ANPEP	chr15:90328125-90358072	VCaP	VCaP_rev	NOTEST	0.112155	0.091259	-0.297455	0	1	1	no
ITGB8	ITGB8	ITGB8	chr7:20370724-20455382	VCaP	VCaP_rev	OK	1.09411	2.79015	1.35058	5.50195	5e-05	0.000274369	yes
SCNN1D	SCNN1D	SCNN1D	chr1:1215815-1227409	VCaP	VCaP_rev	OK	1.21253	3.09007	1.34962	3.63527	5e-05	0.000274369	yes
ANTXRL	ANTXRL	ANTXRL	chr10:47658233-47701446	VCaP	VCaP_rev	NOTEST	0.0222948	0	#NAME?	0	1	1	no
ANO9	ANO9	ANO9	chr11:417929-442011	VCaP	VCaP_rev	OK	1.16699	2.97329	1.34926	3.57561	5e-05	0.000274369	yes
ANXA10	ANXA10	ANXA10	chr4:169013687-169108893	VCaP	VCaP_rev	NOTEST	0.279481	1.18624	2.08558	0	1	1	no
CTSO	CTSO	CTSO	chr4:156845269-156875048	VCaP	VCaP_rev	OK	2.98966	7.61047	1.34801	5.23335	5e-05	0.000274369	yes
ANXA13	ANXA13	ANXA13	chr8:124693033-124749647	VCaP	VCaP_rev	NOTEST	0	0.151446	inf	0	1	1	no
MND1	MND1	MND1	chr4:154265800-154336247	VCaP	VCaP_rev	OK	6.30394	16.044	1.34771	4.22343	5e-05	0.000274369	yes
ANXA2P1	ANXA2P1	ANXA2P1	chr4:154074269-154260474	VCaP	VCaP_rev	NOTEST	0	0.0841508	inf	0	1	1	no
ANXA2P2	ANXA2P2	ANXA2P2	chr9:33624222-33625532	VCaP	VCaP_rev	NOTEST	0.234542	0	#NAME?	0	1	1	no
ANXA2P3	ANXA2P3	ANXA2P3	chr10:66585284-66586634	VCaP	VCaP_rev	NOTEST	0	0	0	0	1	1	no
RAB40B	RAB40B	RAB40B	chr17:80614942-80656598	VCaP	VCaP_rev	OK	5.84595	14.8466	1.34462	5.40369	5e-05	0.000274369	yes
LOC100505495	LOC100505495	LOC100505495	chr19:41960073-42006554	VCaP	VCaP_rev	OK	2.04888	5.18417	1.33928	4.83366	5e-05	0.000274369	yes
LRRC2	LRRC2	LRRC2	chr3:46556877-46608040	VCaP	VCaP_rev	OK	0.710804	1.79724	1.33826	3.72059	5e-05	0.000274369	yes
RPL14	RPL14	RPL14	chr3:40498800-40503859	VCaP	VCaP_rev	OK	739.047	1863.95	1.33463	6.9085	5e-05	0.000274369	yes
SLC12A8	SLC12A8	SLC12A8	chr3:124801479-124931609	VCaP	VCaP_rev	OK	6.14796	15.4672	1.33103	6.14867	5e-05	0.000274369	yes
ANXA8	ANXA8,ANXA8L1	ANXA8,ANXA8L1	chr10:48255224-48271368	VCaP	VCaP_rev	NOTEST	0	0	0	0	1	1	no
ANXA8L1	ANXA8L1	ANXA8L1	chr10:48255224-48271368	VCaP	VCaP_rev	NOTEST	0	0	0	0	1	1	no
ANXA8L2	ANXA8L2	ANXA8L2	chr10:47746919-47763040	VCaP	VCaP_rev	NOTEST	0.0235147	0	#NAME?	0	1	1	no
TMEM184A	TMEM184A	TMEM184A	chr7:1570367-1596066	VCaP	VCaP_rev	OK	5.91213	14.8731	1.33096	5.40421	5e-05	0.000274369	yes
AOAH	AOAH	AOAH	chr7:36552548-36764154	VCaP	VCaP_rev	NOTEST	0.050681	0	#NAME?	0	1	1	no
AOC2	AOC2	AOC2	chr17:40996608-41002724	VCaP	VCaP_rev	NOTEST	1.21425	0.766953	-0.662853	0	1	1	no
AOC3	AOC3	AOC3	chr17:41003200-41010140	VCaP	VCaP_rev	NOTEST	0.198662	0.114371	-0.796597	0	1	1	no
AOC4	AOC4	AOC4	chr17:41019161-41021234	VCaP	VCaP_rev	NOTEST	0.289903	0.0982544	-1.56097	0	1	1	no
DEF6	DEF6	DEF6	chr6:35265594-35289548	VCaP	VCaP_rev	OK	1.35777	3.40211	1.32519	3.33609	5e-05	0.000274369	yes
AOX2P	AOX2P	AOX2P	chr2:201560445-201658941	VCaP	VCaP_rev	NOTEST	0.405228	0.480284	0.245153	0	1	1	no
LOC253039	LOC253039	LOC253039	chr9:123605319-123616651	VCaP	VCaP_rev	OK	0.782663	1.96018	1.32452	3.35218	5e-05	0.000274369	yes
H2AFJ	H2AFJ	H2AFJ	chr12:14927269-14930936	VCaP	VCaP_rev	OK	29.3943	73.5481	1.32315	6.61314	5e-05	0.000274369	yes
AP1B1P1	AP1B1P1	AP1B1P1	chr22:32517963-32529456	VCaP	VCaP_rev	NOTEST	1.10952	0.25156	-2.14096	0	1	1	no
GLS2	GLS2	GLS2	chr12:56862300-56882181	VCaP	VCaP_rev	OK	5.44968	13.6212	1.32161	4.01192	5e-05	0.000274369	yes
IRF2BP2	IRF2BP2	IRF2BP2	chr1:234740014-234745271	VCaP	VCaP_rev	OK	17.5249	43.7755	1.32071	6.48667	5e-05	0.000274369	yes
MAPKAPK3	MAPKAPK3	MAPKAPK3	chr3:50649292-50686728	VCaP	VCaP_rev	OK	14.876	37.155	1.32057	6.68341	5e-05	0.000274369	yes
ZNF286A	ZNF286A	ZNF286A	chr17:15602890-15624100	VCaP	VCaP_rev	OK	0.685021	1.70488	1.31545	3.65261	5e-05	0.000274369	yes
BICD1	BICD1	BICD1	chr12:32260184-32531141	VCaP	VCaP_rev	OK	16.1269	40.0278	1.31153	6.25656	5e-05	0.000274369	yes
TMTC4	TMTC4	TMTC4	chr13:101256089-101327103	VCaP	VCaP_rev	OK	7.66854	19.0106	1.30978	6.38462	5e-05	0.000274369	yes
ANP32E	ANP32E	ANP32E	chr1:150190716-150208504	VCaP	VCaP_rev	OK	5.57916	13.826	1.30926	5.91945	5e-05	0.000274369	yes
ACE	ACE	ACE	chr17:61554421-61575741	VCaP	VCaP_rev	OK	6.45718	15.9574	1.30525	6.22179	5e-05	0.000274369	yes
SEC31B	SEC31B	SEC31B	chr10:102246402-102279595	VCaP	VCaP_rev	OK	3.6432	8.98003	1.30152	5.93023	5e-05	0.000274369	yes
JARID2	JARID2	JARID2	chr6:15246526-15522253	VCaP	VCaP_rev	OK	3.53115	8.6784	1.29729	5.94299	5e-05	0.000274369	yes
ARHGEF2	ARHGEF2	ARHGEF2	chr1:155916629-155948336	VCaP	VCaP_rev	OK	4.31409	10.5966	1.29647	5.73049	5e-05	0.000274369	yes
PPFIBP2	PPFIBP2	PPFIBP2	chr11:7534995-7674996	VCaP	VCaP_rev	OK	13.2256	32.47	1.29578	6.22281	5e-05	0.000274369	yes
CCDC14	CCDC14	CCDC14	chr3:123632273-123680255	VCaP	VCaP_rev	OK	15.7122	38.5699	1.29559	6.28686	5e-05	0.000274369	yes
ARHGEF40	ARHGEF40	ARHGEF40	chr14:21538526-21558036	VCaP	VCaP_rev	OK	1.35224	3.31879	1.2953	4.7599	5e-05	0.000274369	yes
CBX2	CBX2	CBX2	chr17:77751976-77761449	VCaP	VCaP_rev	OK	13.4819	33	1.29145	5.29309	5e-05	0.000274369	yes
LOC100507246	LOC100507246	LOC100507246	chr17:74553845-74561430	VCaP	VCaP_rev	OK	26.6972	65.346	1.29141	6.27084	5e-05	0.000274369	yes
TBCK	TBCK	TBCK	chr4:106967232-107270381	VCaP	VCaP_rev	OK	3.6279	8.87775	1.29106	3.86414	5e-05	0.000274369	yes
CBFB	CBFB	CBFB	chr16:67063049-67134958	VCaP	VCaP_rev	OK	2.67621	6.53539	1.28808	4.93903	5e-05	0.000274369	yes
RPL12	RPL12	RPL12	chr9:130209952-130213711	VCaP	VCaP_rev	OK	1859.98	4538.83	1.28703	6.65491	5e-05	0.000274369	yes
BBC3	BBC3	BBC3	chr19:47724078-47736023	VCaP	VCaP_rev	OK	2.12059	5.16747	1.28499	3.25088	5e-05	0.000274369	yes
HSF4	HSF4	HSF4	chr16:67193890-67203848	VCaP	VCaP_rev	OK	1.58247	3.85407	1.2842	3.46199	5e-05	0.000274369	yes
HMGB2	HMGB2	HMGB2	chr4:174252526-174255595	VCaP	VCaP_rev	OK	113.032	274.599	1.28059	6.49616	5e-05	0.000274369	yes
DNMT3A	DNMT3A	DNMT3A	chr2:25455829-25565459	VCaP	VCaP_rev	OK	7.54771	18.3334	1.28036	6.00225	5e-05	0.000274369	yes
AKR1C3	AKR1C3	AKR1C3	chr10:5090957-5149878	VCaP	VCaP_rev	OK	10.425	25.3183	1.28013	5.37119	5e-05	0.000274369	yes
TRANK1	TRANK1	TRANK1	chr3:36868307-36986548	VCaP	VCaP_rev	OK	0.950512	2.30711	1.27931	5.26513	5e-05	0.000274369	yes
IGSF21	IGSF21	IGSF21	chr1:18434239-18704977	VCaP	VCaP_rev	OK	3.67962	8.92686	1.2786	4.53066	5e-05	0.000274369	yes
SLC43A1	SLC43A1	SLC43A1	chr11:57252003-57283192	VCaP	VCaP_rev	OK	5.76565	13.9809	1.2779	5.71547	5e-05	0.000274369	yes
ACVR2B	ACVR2B	ACVR2B	chr3:38492517-38534633	VCaP	VCaP_rev	OK	2.14386	5.18592	1.27439	5.91481	5e-05	0.000274369	yes
TNFRSF14	TNFRSF14	TNFRSF14	chr1:2487207-2495267	VCaP	VCaP_rev	OK	14.1404	34.1918	1.27382	5.7416	5e-05	0.000274369	yes
APBB1IP	APBB1IP	APBB1IP	chr10:26727265-26856732	VCaP	VCaP_rev	NOTEST	0	0	0	0	1	1	no
ARRDC2	ARRDC2	ARRDC2	chr19:18111943-18124911	VCaP	VCaP_rev	OK	2.52716	6.08991	1.2689	4.35953	5e-05	0.000274369	yes
C1RL	C1RL	C1RL	chr12:7247145-7274447	VCaP	VCaP_rev	OK	2.12185	5.10527	1.26667	4.36177	5e-05	0.000274369	yes
RPS7	RPS7	RPS7	chr2:3622852-3628509	VCaP	VCaP_rev	OK	644.521	1548.26	1.26435	6.51662	5e-05	0.000274369	yes
RPSA	RPSA	RPSA	chr3:39448203-39454032	VCaP	VCaP_rev	OK	390.904	938.651	1.26377	6.50981	5e-05	0.000274369	yes
TMEM144	TMEM144	TMEM144	chr4:159131400-159176439	VCaP	VCaP_rev	OK	3.01851	7.23891	1.26194	5.11972	5e-05	0.000274369	yes
APCDD1L	APCDD1L	APCDD1L	chr20:57034425-57089949	VCaP	VCaP_rev	NOTEST	0	0.0961836	inf	0	1	1	no
APCS	APCS	APCS	chr1:159557615-159558661	VCaP	VCaP_rev	NOTEST	0	0	0	0	1	1	no
HK2	HK2	HK2	chr2:75059781-75120481	VCaP	VCaP_rev	OK	1.06198	2.54535	1.2611	4.6867	5e-05	0.000274369	yes
2003-09-01	2003-09-01	2003-09-01	chr22:42372930-42394225	VCaP	VCaP_rev	OK	11.3842	27.2183	1.25755	5.51916	5e-05	0.000274369	yes
SLC25A19	SLC25A19	SLC25A19	chr17:73267379-73285530	VCaP	VCaP_rev	OK	11.4211	27.3025	1.25733	5.31192	5e-05	0.000274369	yes
ATHL1	ATHL1	ATHL1	chr11:289137-295688	VCaP	VCaP_rev	OK	1.29246	3.08598	1.2556	3.6395	5e-05	0.000274369	yes
RPL36	RPL36	RPL36	chr19:5690271-5691678	VCaP	VCaP_rev	OK	1042.57	2479.32	1.2498	6.40111	5e-05	0.000274369	yes
C2orf56	C2orf56	C2orf56	chr2:37458773-37476303	VCaP	VCaP_rev	OK	2.18235	5.18739	1.24913	3.663	5e-05	0.000274369	yes
RPL13AP5	RPL13AP5	RPL13AP5	chr19:49990864-49995564	VCaP	VCaP_rev	OK	2373.65	5637.98	1.24807	5.61654	5e-05	0.000274369	yes
SLC10A5	SLC10A5	SLC10A5	chr8:82605890-82607207	VCaP	VCaP_rev	OK	5.69289	13.5065	1.24642	4.3724	5e-05	0.000274369	yes
APITD1-CORT	APITD1-CORT	APITD1-CORT	chr1:10490158-10512060	VCaP	VCaP_rev	NOTEST	0.489833	0.556719	0.184659	0	1	1	no
APLF	APLF	APLF	chr2:68694690-68807294	VCaP	VCaP_rev	NOTEST	0.510749	0.826935	0.695158	0	1	1	no
GAL	GAL	GAL	chr11:68451982-68458643	VCaP	VCaP_rev	OK	11.6858	27.6369	1.24184	4.46771	5e-05	0.000274369	yes
APLNR	APLNR	APLNR	chr11:57001051-57004927	VCaP	VCaP_rev	NOTEST	0.0246757	0	#NAME?	0	1	1	no
LOC283624	LOC283624	LOC283624	chr14:21668237-21675059	VCaP	VCaP_rev	OK	3.59555	8.48715	1.23907	5.19644	5e-05	0.000274369	yes
CGREF1	CGREF1	CGREF1	chr2:27309610-27341995	VCaP	VCaP_rev	OK	29.2376	68.9036	1.23676	5.40919	5e-05	0.000274369	yes
APOA1	APOA1	APOA1	chr11:116706468-116708338	VCaP	VCaP_rev	NOTEST	0.123565	0.314371	1.3472	0	1	1	no
NOTCH1	NOTCH1	NOTCH1	chr9:139388895-139440238	VCaP	VCaP_rev	OK	1.11461	2.62608	1.23637	5.10452	5e-05	0.000274369	yes
APOA2	APOA2	APOA2	chr1:161192082-161193418	VCaP	VCaP_rev	NOTEST	0	0	0	0	1	1	no
APOA4	APOA4	APOA4	chr11:116691417-116694011	VCaP	VCaP_rev	NOTEST	0	0	0	0	1	1	no
APOA5	APOA5	APOA5	chr11:116660085-116663136	VCaP	VCaP_rev	NOTEST	0.0767819	0	#NAME?	0	1	1	no
APOB	APOB	APOB	chr2:21224300-21266945	VCaP	VCaP_rev	NOTEST	0	0.00440351	inf	0	1	1	no
APOBEC1	APOBEC1	APOBEC1	chr12:7801995-7818502	VCaP	VCaP_rev	NOTEST	0	0	0	0	1	1	no
APOBEC2	APOBEC2	APOBEC2	chr6:41020939-41032630	VCaP	VCaP_rev	NOTEST	0.0299982	0.457899	3.93208	0	1	1	no
APOBEC3A	APOBEC3A	APOBEC3A	chr22:39353526-39388783	VCaP	VCaP_rev	NOTEST	0.260257	0.407905	0.648293	0	1	1	no
GUCY1B3	GUCY1B3	GUCY1B3	chr4:156680125-156728783	VCaP	VCaP_rev	OK	8.20503	19.3076	1.23459	5.92486	5e-05	0.000274369	yes
APOBEC3C	APOBEC3C	APOBEC3C	chr22:39410264-39414825	VCaP	VCaP_rev	NOTEST	0	0.173391	inf	0	1	1	no
APOBEC3D	APOBEC3D	APOBEC3D	chr22:39417117-39429256	VCaP	VCaP_rev	NOTEST	0.969563	1.12055	0.208799	0	1	1	no
BTN3A2	BTN3A2	BTN3A2	chr6:26365397-26378548	VCaP	VCaP_rev	OK	2.82838	6.6549	1.23444	4.61017	5e-05	0.000274369	yes
APOBEC3G	APOBEC3G	APOBEC3G	chr22:39473009-39483748	VCaP	VCaP_rev	NOTEST	0.0263233	0	#NAME?	0	1	1	no
APOBEC3H	APOBEC3H	APOBEC3H	chr22:39493228-39500072	VCaP	VCaP_rev	NOTEST	0.0507943	0.186024	1.87275	0	1	1	no
APOBEC4	APOBEC4	APOBEC4	chr1:183605207-183897666	VCaP	VCaP_rev	NOTEST	0.0675524	0	#NAME?	0	1	1	no
APOBR	APOBR	APOBR	chr16:28505969-28510291	VCaP	VCaP_rev	NOTEST	0.138541	0.297092	1.1006	0	1	1	no
SULT4A1	SULT4A1	SULT4A1	chr22:44220386-44258378	VCaP	VCaP_rev	OK	1.72487	4.05627	1.23367	3.55898	5e-05	0.000274369	yes
APOC1P1	APOC1P1	APOC1P1	chr19:45430059-45434643	VCaP	VCaP_rev	NOTEST	0.557789	0.592976	0.0882542	0	1	1	no
APOC2	APOC2	APOC2	chr19:45445494-45452822	VCaP	VCaP_rev	NOTEST	0	0	0	0	1	1	no
APOC3	APOC3	APOC3	chr11:116700623-116703787	VCaP	VCaP_rev	NOTEST	0	0	0	0	1	1	no
ITPR1	ITPR1	ITPR1	chr3:4535031-4889524	VCaP	VCaP_rev	OK	11.2518	26.4558	1.23343	6.13851	5e-05	0.000274369	yes
APOC4-APOC2	APOC4-APOC2	APOC4-APOC2	chr19:45445494-45452822	VCaP	VCaP_rev	NOTEST	0	0	0	0	1	1	no
SGPP2	SGPP2	SGPP2	chr2:223289321-223423617	VCaP	VCaP_rev	OK	3.3806	7.92615	1.22934	3.31834	5e-05	0.000274369	yes
PLA2G16	PLA2G16	PLA2G16	chr11:63341943-63381941	VCaP	VCaP_rev	OK	76.5573	179.44	1.22889	5.94474	5e-05	0.000274369	yes
FAM59B	FAM59B	FAM59B	chr2:26395959-26412532	VCaP	VCaP_rev	OK	1.51885	3.55151	1.22545	4.39157	5e-05	0.000274369	yes
FYN	FYN	FYN	chr6:111981534-112194655	VCaP	VCaP_rev	OK	2.61724	6.11276	1.22378	4.54619	5e-05	0.000274369	yes
APOL1	APOL1	APOL1	chr22:36649116-36663577	VCaP	VCaP_rev	NOTEST	0.632674	0.832322	0.395681	0	1	1	no
CABLES1	CABLES1	CABLES1	chr18:20714527-20840434	VCaP	VCaP_rev	OK	3.93094	9.18038	1.22368	5.57591	5e-05	0.000274369	yes
ANKRD46	ANKRD46	ANKRD46	chr8:101532999-101572012	VCaP	VCaP_rev	OK	8.73997	20.3974	1.22268	5.75066	5e-05	0.000274369	yes
SOX9	SOX9	SOX9	chr17:70117160-70122560	VCaP	VCaP_rev	OK	17.1925	40.0985	1.22177	5.91668	5e-05	0.000274369	yes
APOL5	APOL5	APOL5	chr22:36113918-36125529	VCaP	VCaP_rev	NOTEST	0	0	0	0	1	1	no
MAD2L1	MAD2L1	MAD2L1	chr4:120980578-120988013	VCaP	VCaP_rev	OK	26.8546	62.5478	1.21979	6.12183	5e-05	0.000274369	yes
PHKA2	PHKA2	PHKA2	chrX:18908413-19002480	VCaP	VCaP_rev	OK	6.27997	14.6243	1.21954	6.06895	5e-05	0.000274369	yes
EPHB2	EPHB2	EPHB2	chr1:23037330-23241823	VCaP	VCaP_rev	OK	2.41101	5.60651	1.21746	5.20197	5e-05	0.000274369	yes
LSM6	LSM6	LSM6	chr4:147096834-147111213	VCaP	VCaP_rev	OK	9.73379	22.5981	1.21513	4.05031	5e-05	0.000274369	yes
MYC	MYC	MYC	chr8:128748314-128753680	VCaP	VCaP_rev	OK	167.672	388.675	1.21293	6.25702	5e-05	0.000274369	yes
ERV3-1	ERV3-1	ERV3-1	chr7:64434829-64467124	VCaP	VCaP_rev	OK	4.62264	10.7097	1.21213	4.20036	5e-05	0.000274369	yes
INSM1	INSM1	INSM1	chr20:20348764-20351592	VCaP	VCaP_rev	OK	2.3508	5.43926	1.21026	4.18322	5e-05	0.000274369	yes
KIF16B	KIF16B	KIF16B	chr20:16252748-16554079	VCaP	VCaP_rev	OK	6.8341	15.768	1.20617	6.0331	5e-05	0.000274369	yes
GAR1	GAR1	GAR1	chr4:110736665-110745893	VCaP	VCaP_rev	OK	8.91654	20.548	1.20444	4.85226	5e-05	0.000274369	yes
SAMD13	SAMD13	SAMD13	chr1:84764048-84816481	VCaP	VCaP_rev	OK	4.66226	10.7167	1.20076	3.95247	5e-05	0.000274369	yes
TAF4B	TAF4B	TAF4B	chr18:23806408-23971650	VCaP	VCaP_rev	OK	2.09964	4.82563	1.20058	4.8738	5e-05	0.000274369	yes
ZNF219	ZNF219	ZNF219	chr14:21558204-21572863	VCaP	VCaP_rev	OK	3.14517	7.21414	1.19769	4.63024	5e-05	0.000274369	yes
AQP1	AQP1	AQP1	chr7:30951414-30965131	VCaP	VCaP_rev	NOTEST	0.282465	0.293791	0.05672	0	1	1	no
AQP10	AQP10	AQP10	chr1:154293591-154297801	VCaP	VCaP_rev	NOTEST	0	0.077124	inf	0	1	1	no
PLK4	PLK4	PLK4	chr4:128802015-128820377	VCaP	VCaP_rev	OK	4.10035	9.40223	1.19726	5.57545	5e-05	0.000274369	yes
AQP12A	AQP12A	AQP12A	chr2:241631261-241637900	VCaP	VCaP_rev	NOTEST	0	0.534907	inf	0	1	1	no
AQP12B	AQP12B	AQP12B	chr2:241615834-241622317	VCaP	VCaP_rev	NOTEST	0.213096	0.412052	0.951326	0	1	1	no
AQP2	AQP2	AQP2	chr12:50344523-50352664	VCaP	VCaP_rev	NOTEST	0	0	0	0	1	1	no
RPL26	RPL26	RPL26	chr17:8280833-8286565	VCaP	VCaP_rev	OK	1695.59	3887.51	1.19706	6.19486	5e-05	0.000274369	yes
AQP4	AQP4	AQP4	chr18:24432007-24765302	VCaP	VCaP_rev	NOTEST	0.0220507	0.0124571	-0.82386	0	1	1	no
AQP5	AQP5	AQP5	chr12:50355278-50359461	VCaP	VCaP_rev	NOTEST	0.0935369	0	#NAME?	0	1	1	no
AQP6	AQP6	AQP6	chr12:50366619-50370922	VCaP	VCaP_rev	NOTEST	0.25627	0.659135	1.36291	0	1	1	no
AQP7	AQP7	AQP7	chr9:33384947-33402517	VCaP	VCaP_rev	NOTEST	0.06215	0.0910935	0.551594	0	1	1	no
AQP7P1	AQP7P1	AQP7P1	chr9:67270214-67289492	VCaP	VCaP_rev	NOTEST	0.0288561	0.252477	3.1292	0	1	1	no
AQP7P3	AQP7P3	AQP7P3	chr9:42844369-42893137	VCaP	VCaP_rev	NOTEST	0	0	0	0	1	1	no
AQP8	AQP8	AQP8	chr16:25228284-25240253	VCaP	VCaP_rev	NOTEST	0	0	0	0	1	1	no
AQP9	AQP9	AQP9	chr15:58430407-58478110	VCaP	VCaP_rev	NOTEST	0	0.0340694	inf	0	1	1	no
AQPEP	AQPEP	AQPEP	chr5:115298150-115363299	VCaP	VCaP_rev	NOTEST	0.0194476	0.0138691	-0.487714	0	1	1	no
SIX4	SIX4	SIX4	chr14:61176255-61190852	VCaP	VCaP_rev	OK	1.5068	3.45378	1.19669	4.77702	5e-05	0.000274369	yes
MTBP	MTBP	MTBP	chr8:121457665-121535875	VCaP	VCaP_rev	OK	4.20761	9.6434	1.19654	5.22956	5e-05	0.000274369	yes
PLCH1	PLCH1	PLCH1	chr3:155197670-155421997	VCaP	VCaP_rev	OK	0.559256	1.28061	1.19525	3.12919	5e-05	0.000274369	yes
DIEXF	DIEXF	DIEXF	chr1:210001311-210030910	VCaP	VCaP_rev	OK	2.63274	6.02079	1.19339	5.57384	5e-05	0.000274369	yes
EEF2	EEF2	EEF2	chr19:3976053-3985461	VCaP	VCaP_rev	OK	782.124	1786.45	1.19163	6.0482	5e-05	0.000274369	yes
WNT8B	WNT8B	WNT8B	chr10:102222811-102243399	VCaP	VCaP_rev	OK	2.72885	6.22776	1.19042	3.72033	5e-05	0.000274369	yes
MMAA	MMAA	MMAA	chr4:146540539-146581187	VCaP	VCaP_rev	OK	1.23334	2.81425	1.19018	4.34302	5e-05	0.000274369	yes
NPM3	NPM3	NPM3	chr10:103541081-103543170	VCaP	VCaP_rev	OK	13.0157	29.6701	1.18876	4.68533	5e-05	0.000274369	yes
AREG	AREG	AREG	chr4:75480628-75490485	VCaP	VCaP_rev	NOTEST	0.0414582	0	#NAME?	0	1	1	no
LRP5	LRP5	LRP5	chr11:68080107-68216743	VCaP	VCaP_rev	OK	12.2025	27.7583	1.18574	5.72301	5e-05	0.000274369	yes
FGFR2	FGFR2	FGFR2	chr10:123237843-123357972	VCaP	VCaP_rev	OK	1.56679	3.5596	1.1839	3.47029	5e-05	0.000274369	yes
IMMP2L	IMMP2L	IMMP2L	chr7:110303105-111202573	VCaP	VCaP_rev	OK	8.97056	20.37	1.18318	4.31665	5e-05	0.000274369	yes
OAF	OAF	OAF	chr11:120081746-120100650	VCaP	VCaP_rev	OK	4.21395	9.56438	1.1825	4.29404	5e-05	0.000274369	yes
USP36	USP36	USP36	chr17:76792964-76836969	VCaP	VCaP_rev	OK	8.10547	18.3265	1.17697	5.49464	5e-05	0.000274369	yes
C17orf76-AS1	C17orf76-AS1	C17orf76-AS1	chr17:16342300-16395480	VCaP	VCaP_rev	OK	1917.11	4333.95	1.17675	4.6038	5e-05	0.000274369	yes
ACTR5	ACTR5	ACTR5	chr20:37377096-37401089	VCaP	VCaP_rev	OK	3.67806	8.31292	1.17641	4.5467	5e-05	0.000274369	yes
APOL6	APOL6	APOL6	chr22:36044423-36064456	VCaP	VCaP_rev	OK	1.1353	2.55872	1.17235	5.01058	5e-05	0.000274369	yes
RNPC3	RNPC3	RNPC3	chr1:104068577-104122149	VCaP	VCaP_rev	OK	4.6437	10.4524	1.17048	4.31382	5e-05	0.000274369	yes
C4orf46	C4orf46	C4orf46	chr4:159587830-159593202	VCaP	VCaP_rev	OK	3.80127	8.5503	1.16949	5.18367	5e-05	0.000274369	yes
LOC645249	LOC645249	LOC645249	chr7:156803550-156809118	VCaP	VCaP_rev	OK	5.62941	12.6563	1.1688	3.53633	5e-05	0.000274369	yes
NFE2L3	NFE2L3	NFE2L3	chr7:26191846-26226756	VCaP	VCaP_rev	OK	4.20347	9.44075	1.16732	5.41658	5e-05	0.000274369	yes
SPATA5	SPATA5	SPATA5	chr4:123844224-124240604	VCaP	VCaP_rev	OK	1.22237	2.74022	1.16461	4.74012	5e-05	0.000274369	yes
ARG1	ARG1	ARG1	chr6:131894343-131949363	VCaP	VCaP_rev	NOTEST	0.154725	0.0755804	-1.03362	0	1	1	no
UTP20	UTP20	UTP20	chr12:101673904-101780397	VCaP	VCaP_rev	OK	3.62778	8.13033	1.16423	5.80666	5e-05	0.000274369	yes
LOC643837	LOC643837	LOC643837	chr1:763063-789740	VCaP	VCaP_rev	OK	17.2576	38.6504	1.16325	5.48333	5e-05	0.000274369	yes
ARGFXP2	ARGFXP2	ARGFXP2	chr17:30469472-30552746	VCaP	VCaP_rev	NOTEST	0.735156	0.497343	-0.563808	0	1	1	no
CAD	CAD	CAD	chr2:27440257-27466654	VCaP	VCaP_rev	OK	10.8833	24.3552	1.16211	5.69997	5e-05	0.000274369	yes
SYT15	SYT15	SYT15	chr10:46955443-46970601	VCaP	VCaP_rev	OK	2.35069	5.25438	1.16043	3.46728	5e-05	0.000274369	yes
GSDMB	GSDMB	GSDMB	chr17:38060847-38074903	VCaP	VCaP_rev	OK	5.67973	12.6903	1.15984	4.35797	5e-05	0.000274369	yes
SOX7	SOX7	SOX7	chr8:10581277-10588022	VCaP	VCaP_rev	OK	1.65227	3.68093	1.15562	3.64623	5e-05	0.000274369	yes
ICAM3	ICAM3	ICAM3	chr19:10444451-10450345	VCaP	VCaP_rev	OK	2.58363	5.74406	1.15267	3.34589	5e-05	0.000274369	yes
RG9MTD2	RG9MTD2	RG9MTD2	chr4:100467863-100485189	VCaP	VCaP_rev	OK	2.35924	5.24299	1.15207	4.30252	5e-05	0.000274369	yes
ARHGAP15	ARHGAP15	ARHGAP15	chr2:143886898-144525921	VCaP	VCaP_rev	NOTEST	0	0	0	0	1	1	no
GLYCTK	GLYCTK	GLYCTK	chr3:52321835-52329272	VCaP	VCaP_rev	OK	5.79978	12.8454	1.14718	3.73038	5e-05	0.000274369	yes
STK10	STK10	STK10	chr5:171469073-171615346	VCaP	VCaP_rev	OK	0.953688	2.1104	1.14592	3.77054	5e-05	0.000274369	yes
FLJ22184	FLJ22184	FLJ22184	chr19:7933604-7939326	VCaP	VCaP_rev	OK	7.23294	16.0047	1.14584	5.68505	5e-05	0.000274369	yes
AKAP9	AKAP9	AKAP9	chr7:91570188-91739987	VCaP	VCaP_rev	OK	22.4975	49.6507	1.14205	5.8673	5e-05	0.000274369	yes
ARHGAP20	ARHGAP20	ARHGAP20	chr11:110447765-110583451	VCaP	VCaP_rev	NOTEST	0.694778	1.23854	0.834013	0	1	1	no
GPR173	GPR173	GPR173	chrX:53078505-53109796	VCaP	VCaP_rev	OK	1.59955	3.5288	1.14151	4.01144	5e-05	0.000274369	yes
FHOD3	FHOD3	FHOD3	chr18:33877701-34360018	VCaP	VCaP_rev	OK	6.88252	15.1379	1.13716	5.68135	5e-05	0.000274369	yes
ARHGAP23	ARHGAP23	ARHGAP23	chr17:36584719-36668628	VCaP	VCaP_rev	NOTEST	0.181934	0	#NAME?	0	1	1	no
CDC42EP1	CDC42EP1	CDC42EP1	chr22:37956470-37965410	VCaP	VCaP_rev	OK	3.21732	7.06816	1.13547	3.94426	5e-05	0.000274369	yes
ARHGAP25	ARHGAP25	ARHGAP25	chr2:68961912-69053957	VCaP	VCaP_rev	NOTEST	0.113471	0.104845	-0.114071	0	1	1	no
LAT2	LAT2	LAT2	chr7:73624086-73644164	VCaP	VCaP_rev	OK	2.14521	4.71046	1.13475	3.19853	5e-05	0.000274369	yes
ARHGAP27	ARHGAP27	ARHGAP27	chr17_ctg5_hap1:121842-125407	VCaP	VCaP_rev	NOTEST	11.9066	6.53527	-0.784758	0	1	1	no
IRX3	IRX3	IRX3	chr16:54317211-54320378	VCaP	VCaP_rev	OK	20.5778	45.1328	1.13309	5.30341	5e-05	0.000274369	yes
APBA3	APBA3	APBA3	chr19:3750770-3761673	VCaP	VCaP_rev	OK	3.46441	7.59228	1.13193	4.032	5e-05	0.000274369	yes
ARHGAP30	ARHGAP30	ARHGAP30	chr1:161016731-161039760	VCaP	VCaP_rev	NOTEST	0.360205	0.217259	-0.729404	0	1	1	no
ARHGAP31	ARHGAP31	ARHGAP31	chr3:119013219-119138323	VCaP	VCaP_rev	NOTEST	0.30223	0.464072	0.6187	0	1	1	no
DENND5A	DENND5A	DENND5A	chr11:9160374-9286873	VCaP	VCaP_rev	OK	8.01739	17.5668	1.13164	5.47215	5e-05	0.000274369	yes
HSD11B2	HSD11B2	HSD11B2	chr16:67465035-67471454	VCaP	VCaP_rev	OK	4.9495	10.8431	1.13142	4.3499	5e-05	0.000274369	yes
GOLIM4	GOLIM4	GOLIM4	chr3:167727653-167813417	VCaP	VCaP_rev	OK	23.255	50.9214	1.13073	5.4673	5e-05	0.000274369	yes
ARHGAP36	ARHGAP36	ARHGAP36	chrX:130192215-130223857	VCaP	VCaP_rev	NOTEST	0	0	0	0	1	1	no
AMMECR1	AMMECR1	AMMECR1	chrX:109437413-109699562	VCaP	VCaP_rev	OK	3.32165	7.26395	1.12885	5.40843	5e-05	0.000274369	yes
VEGFA	VEGFA	VEGFA	chr6:43737945-43754223	VCaP	VCaP_rev	OK	11.9565	26.1007	1.12629	5.19168	5e-05	0.000274369	yes
ARHGAP40	ARHGAP40	ARHGAP40	chr20:37230576-37279295	VCaP	VCaP_rev	NOTEST	0.0411573	0.0596826	0.536161	0	1	1	no
TMEM62	TMEM62	TMEM62	chr15:43425721-43477341	VCaP	VCaP_rev	OK	3.81438	8.32503	1.12601	4.58348	5e-05	0.000274369	yes
HEATR5B	HEATR5B	HEATR5B	chr2:37208152-37311485	VCaP	VCaP_rev	OK	5.78766	12.6252	1.12525	5.44274	5e-05	0.000274369	yes
ANO6	ANO6	ANO6	chr12:45566816-45834187	VCaP	VCaP_rev	OK	4.19424	9.14093	1.12393	4.88034	5e-05	0.000274369	yes
TOP1MT	TOP1MT	TOP1MT	chr8:144391527-144417050	VCaP	VCaP_rev	OK	14.8634	32.3832	1.12348	5.38211	5e-05	0.000274369	yes
KIAA1147	KIAA1147	KIAA1147	chr7:141356527-141401953	VCaP	VCaP_rev	OK	12.0112	26.0798	1.11856	5.52371	5e-05	0.000274369	yes
TAF1D	TAF1D	TAF1D	chr11:93469095-93474703	VCaP	VCaP_rev	OK	20.8147	45.1812	1.11812	5.26106	5e-05	0.000274369	yes
ARHGAP9	ARHGAP9	ARHGAP9	chr12:57853917-57873633	VCaP	VCaP_rev	NOTEST	0.413533	0.250626	-0.722467	0	1	1	no
RPS4X	RPS4X	RPS4X	chrX:71492452-71497141	VCaP	VCaP_rev	OK	1372.26	2962.72	1.11037	5.7422	5e-05	0.000274369	yes
LGALS8	LGALS8	LGALS8	chr1:236681513-236767841	VCaP	VCaP_rev	OK	6.66462	14.3882	1.11029	3.59664	5e-05	0.000274369	yes
RPS3	RPS3	RPS3	chr11:75110534-75133345	VCaP	VCaP_rev	OK	860.3	1856.12	1.10938	5.70823	5e-05	0.000274369	yes
RAP1GAP2	RAP1GAP2	RAP1GAP2	chr17:2699731-2941035	VCaP	VCaP_rev	OK	9.88023	21.282	1.10702	5.35138	5e-05	0.000274369	yes
XDH	XDH	XDH	chr2:31557187-31637611	VCaP	VCaP_rev	OK	1.34407	2.89506	1.10699	4.08412	5e-05	0.000274369	yes
C11orf61	C11orf61	C11orf61	chr11:124636393-124670299	VCaP	VCaP_rev	OK	3.48032	7.49235	1.1062	3.99259	5e-05	0.000274369	yes
TPCN1	TPCN1	TPCN1	chr12:113659259-113736389	VCaP	VCaP_rev	OK	6.15094	13.1988	1.10152	5.47718	5e-05	0.000274369	yes
SLC12A2	SLC12A2	SLC12A2	chr5:127419482-127525380	VCaP	VCaP_rev	OK	5.63144	12.0823	1.10132	5.60371	5e-05	0.000274369	yes
ARHGEF15	ARHGEF15	ARHGEF15	chr17:8213555-8225834	VCaP	VCaP_rev	NOTEST	0	0.0155526	inf	0	1	1	no
DCDC2	DCDC2	DCDC2	chr6:24171982-24383520	VCaP	VCaP_rev	OK	4.44962	9.51804	1.09698	4.75048	5e-05	0.000274369	yes
PAICS	PAICS	PAICS	chr4:57301914-57327534	VCaP	VCaP_rev	OK	49.9282	106.797	1.09695	5.54854	5e-05	0.000274369	yes
RPL29	RPL29	RPL29	chr3:52027643-52029958	VCaP	VCaP_rev	OK	1401.22	2996.66	1.09667	5.67761	5e-05	0.000274369	yes
SH2D3A	SH2D3A	SH2D3A	chr19:6752172-6767523	VCaP	VCaP_rev	OK	2.38009	5.08482	1.09518	3.48433	5e-05	0.000274369	yes
OST4	OST4	OST4	chr2:27274490-27294567	VCaP	VCaP_rev	OK	165.75	353.453	1.09251	4.28545	5e-05	0.000274369	yes
RPS28	RPS28	RPS28	chr19:8386383-8387280	VCaP	VCaP_rev	OK	888.813	1891.23	1.08937	5.52093	5e-05	0.000274369	yes
LOC283174	LOC283174	LOC283174	chr11:133766329-133771635	VCaP	VCaP_rev	OK	4.27414	9.08171	1.08733	5.05518	5e-05	0.000274369	yes
MFSD6	MFSD6	MFSD6	chr2:191273080-191367041	VCaP	VCaP_rev	OK	6.00158	12.7477	1.08683	5.27972	5e-05	0.000274369	yes
PELI2	PELI2	PELI2	chr14:56585092-56768031	VCaP	VCaP_rev	OK	2.07679	4.40232	1.08391	4.62095	5e-05	0.000274369	yes
ARHGEF33	ARHGEF33	ARHGEF33	chr2:39146503-39202590	VCaP	VCaP_rev	NOTEST	0	0.0831779	inf	0	1	1	no
RPL30	RPL30	RPL30	chr8:99053937-99057818	VCaP	VCaP_rev	OK	1716.42	3638.05	1.08376	5.60449	5e-05	0.000274369	yes
ME3	ME3	ME3	chr11:86152149-86383678	VCaP	VCaP_rev	OK	14.4706	30.6506	1.08279	5.27391	5e-05	0.000274369	yes
KIAA1109	KIAA1109	KIAA1109	chr4:123091757-123283914	VCaP	VCaP_rev	OK	4.3953	9.30647	1.08227	5.26481	5e-05	0.000274369	yes
SCLT1	SCLT1	SCLT1	chr4:129805151-130014764	VCaP	VCaP_rev	OK	1.85448	3.92278	1.08086	3.4506	5e-05	0.000274369	yes
CRISP3	CRISP3	CRISP3	chr6:49695091-49712168	VCaP	VCaP_rev	OK	48.2557	101.995	1.07972	5.36995	5e-05	0.000274369	yes
ZNF496	ZNF496	ZNF496	chr1:247463621-247495045	VCaP	VCaP_rev	OK	3.6354	7.68197	1.07936	4.09384	5e-05	0.000274369	yes
ARHGEF6	ARHGEF6	ARHGEF6	chrX:135747711-135863503	VCaP	VCaP_rev	NOTEST	0.466641	0.546832	0.228783	0	1	1	no
TNFRSF10B	TNFRSF10B	TNFRSF10B	chr8:22844929-22941132	VCaP	VCaP_rev	OK	2.76546	5.84088	1.07866	3.57006	5e-05	0.000274369	yes
ZNF385B	ZNF385B	ZNF385B	chr2:180306710-180726232	VCaP	VCaP_rev	OK	49.8089	105.195	1.07859	5.41152	5e-05	0.000274369	yes
TIAM1	TIAM1	TIAM1	chr21:32490735-32931290	VCaP	VCaP_rev	OK	2.31859	4.89596	1.07834	5.11937	5e-05	0.000274369	yes
ARHGEF10	ARHGEF10	ARHGEF10	chr8:1772148-1906807	VCaP	VCaP_rev	OK	2.84626	6.00595	1.07732	5.03305	5e-05	0.000274369	yes
PLXNA2	PLXNA2	PLXNA2	chr1:208195587-208417665	VCaP	VCaP_rev	OK	0.641197	1.35223	1.0765	3.90843	5e-05	0.000274369	yes
SLC16A10	SLC16A10	SLC16A10	chr6:111408780-111544606	VCaP	VCaP_rev	OK	4.48122	9.4488	1.07624	4.67155	5e-05	0.000274369	yes
LOC146336	LOC146336	LOC146336	chr16:1114081-1131454	VCaP	VCaP_rev	OK	36.746	77.4652	1.07596	5.02206	5e-05	0.000274369	yes
ARID3C	ARID3C	ARID3C	chr9:34621454-34628011	VCaP	VCaP_rev	NOTEST	0.187423	0.0590786	-1.66559	0	1	1	no
TRMT61B	TRMT61B	TRMT61B	chr2:29033699-29093175	VCaP	VCaP_rev	OK	5.11945	10.773	1.07336	4.09313	5e-05	0.000274369	yes
CHD7	CHD7	CHD7	chr8:61591323-61780586	VCaP	VCaP_rev	OK	2.50067	5.25769	1.07211	5.22916	5e-05	0.000274369	yes
RPS27A	RPS27A	RPS27A	chr2:55399686-55462989	VCaP	VCaP_rev	OK	310.736	652.639	1.0706	5.39086	5e-05	0.000274369	yes
ZNF330	ZNF330	ZNF330	chr4:142142048-142155850	VCaP	VCaP_rev	OK	7.20262	15.117	1.06957	4.64464	5e-05	0.000274369	yes
C1orf115	C1orf115	C1orf115	chr1:220863627-220872499	VCaP	VCaP_rev	OK	14.9915	31.4471	1.06878	4.98501	5e-05	0.000274369	yes
SMARCAD1	SMARCAD1	SMARCAD1	chr4:95128758-95212443	VCaP	VCaP_rev	OK	5.32576	11.1546	1.06658	5.08659	5e-05	0.000274369	yes
IKBKB	IKBKB	IKBKB	chr8:42128819-42190171	VCaP	VCaP_rev	OK	8.33335	17.4517	1.0664	5.21503	5e-05	0.000274369	yes
RPUSD4	RPUSD4	RPUSD4	chr11:126071988-126081587	VCaP	VCaP_rev	OK	9.08974	19.0107	1.0645	4.90777	5e-05	0.000274369	yes
ARL11	ARL11	ARL11	chr13:50202434-50208008	VCaP	VCaP_rev	NOTEST	0.656364	0.687966	0.0678395	0	1	1	no
ARL13A	ARL13A	ARL13A	chrX:100224696-100245820	VCaP	VCaP_rev	NOTEST	0.145606	0.195245	0.423219	0	1	1	no
BDH1	BDH1	BDH1	chr3:197236653-197300194	VCaP	VCaP_rev	OK	9.01809	18.8602	1.06445	5.19685	5e-05	0.000274369	yes
ARL14	ARL14	ARL14	chr3:160394947-160396235	VCaP	VCaP_rev	NOTEST	0.0998701	0.176821	0.824167	0	1	1	no
PYCR1	PYCR1	PYCR1	chr17:79890266-79894968	VCaP	VCaP_rev	OK	102.012	213.317	1.06426	5.40829	5e-05	0.000274369	yes
XYLB	XYLB	XYLB	chr3:38388250-38456467	VCaP	VCaP_rev	OK	3.39886	7.09225	1.06119	4.57009	5e-05	0.000274369	yes
ARL17A	ARL17A	ARL17A	chr17_ctg5_hap1:1450905-1513884	VCaP	VCaP_rev	NOTEST	0.546341	0.603396	0.143304	0	1	1	no
ARL17B	ARL17B	ARL17B	chr17_ctg5_hap1:195720-458604	VCaP	VCaP_rev	NOTEST	0	0.43055	inf	0	1	1	no
EML4	EML4	EML4	chr2:42396489-42559688	VCaP	VCaP_rev	OK	11.8767	24.7712	1.06053	5.12961	5e-05	0.000274369	yes
ARL2-SNX15	ARL2-SNX15	ARL2-SNX15	chr11:64781584-64808044	VCaP	VCaP_rev	NOTEST	0.000450588	0.00111093	1.30189	0	1	1	no
RINL	RINL	RINL	chr19:39358471-39368919	VCaP	VCaP_rev	OK	2.56819	5.35479	1.06008	3.85223	5e-05	0.000274369	yes
VILL	VILL	VILL	chr3:38035077-38048676	VCaP	VCaP_rev	OK	2.33988	4.86313	1.05545	3.5869	5e-05	0.000274369	yes
MGAT5B	MGAT5B	MGAT5B	chr17:74864797-74946471	VCaP	VCaP_rev	OK	5.22462	10.8431	1.05338	4.8412	5e-05	0.000274369	yes
RBL1	RBL1	RBL1	chr20:35626177-35724410	VCaP	VCaP_rev	OK	2.4651	5.11513	1.05312	4.2521	5e-05	0.000274369	yes
ARL4D	ARL4D	ARL4D	chr17:41476352-41478504	VCaP	VCaP_rev	NOTEST	0.343226	1.09305	1.67112	0	1	1	no
RPS27	RPS27	RPS27	chr1:153963238-153964631	VCaP	VCaP_rev	OK	2815.19	5837.93	1.05222	5.429	5e-05	0.000274369	yes
MTL5	MTL5	MTL5	chr11:68474907-68518988	VCaP	VCaP_rev	OK	6.6924	13.8479	1.04908	4.77482	5e-05	0.000274369	yes
ARL5C	ARL5C	ARL5C	chr17:37313146-37322414	VCaP	VCaP_rev	NOTEST	0	0	0	0	1	1	no
KLF15	KLF15	KLF15	chr3:126061477-126076236	VCaP	VCaP_rev	OK	6.32872	13.0842	1.04784	4.82152	5e-05	0.000274369	yes
PPM1M	PPM1M	PPM1M	chr3:52279808-52284615	VCaP	VCaP_rev	OK	3.54208	7.31968	1.04718	3.50587	5e-05	0.000274369	yes
FBXW7	FBXW7	FBXW7	chr4:153242409-153456172	VCaP	VCaP_rev	OK	2.25792	4.661	1.04564	3.98354	5e-05	0.000274369	yes
ETV6	ETV6	ETV6	chr12:11802787-12048325	VCaP	VCaP_rev	OK	2.0498	4.23096	1.0455	4.50291	5e-05	0.000274369	yes
FAM83G	FAM83G	FAM83G	chr17:18855477-18950336	VCaP	VCaP_rev	OK	2.09636	4.32661	1.04535	3.4259	5e-05	0.000274369	yes
ROBO3	ROBO3	ROBO3	chr11:124735304-124751370	VCaP	VCaP_rev	OK	1.66222	3.42313	1.0422	3.78712	5e-05	0.000274369	yes
TYK2	TYK2	TYK2	chr19:10461203-10491248	VCaP	VCaP_rev	OK	9.7595	20.0818	1.04101	5.02928	5e-05	0.000274369	yes
ARL9	ARL9	ARL9	chr4:57371374-57390058	VCaP	VCaP_rev	NOTEST	0	0.0966015	inf	0	1	1	no
FIP1L1	FIP1L1	FIP1L1	chr4:54243819-54326103	VCaP	VCaP_rev	OK	23.5069	48.3685	1.04098	4.94226	5e-05	0.000274369	yes
FLJ14186	FLJ14186	FLJ14186	chr4:120326677-120331815	VCaP	VCaP_rev	OK	3.94236	8.11144	1.0409	4.83105	5e-05	0.000274369	yes
ZNF37BP	ZNF37BP	ZNF37BP	chr10:43008960-43048280	VCaP	VCaP_rev	OK	4.66014	9.58621	1.04059	5.02055	5e-05	0.000274369	yes
ARMC2	ARMC2	ARMC2	chr6:109169618-109295352	VCaP	VCaP_rev	NOTEST	0.889199	0.966548	0.120335	0	1	1	no
ARMC3	ARMC3	ARMC3	chr10:23216953-23326514	VCaP	VCaP_rev	NOTEST	0.0164871	0	#NAME?	0	1	1	no
ARMC4	ARMC4	ARMC4	chr10:28101096-28287977	VCaP	VCaP_rev	NOTEST	0.180417	0.223113	0.306438	0	1	1	no
RPL11	RPL11	RPL11	chr1:24018268-24022915	VCaP	VCaP_rev	OK	2081.74	4276.22	1.03855	5.38524	5e-05	0.000274369	yes
DHX37	DHX37	DHX37	chr12:125431369-125473667	VCaP	VCaP_rev	OK	5.96457	12.2465	1.03787	4.9717	5e-05	0.000274369	yes
SLC27A1	SLC27A1	SLC27A1	chr19:17581299-17616977	VCaP	VCaP_rev	OK	1.63331	3.35338	1.03782	3.35268	5e-05	0.000274369	yes
EEFSEC	EEFSEC	EEFSEC	chr3:127872312-128127489	VCaP	VCaP_rev	OK	12.0822	24.7995	1.03743	4.91313	5e-05	0.000274369	yes
PAPSS1	PAPSS1	PAPSS1	chr4:108534821-108641419	VCaP	VCaP_rev	OK	33.3545	68.4165	1.03646	5.08394	5e-05	0.000274369	yes
ARMCX1	ARMCX1	ARMCX1	chrX:100805513-100809675	VCaP	VCaP_rev	NOTEST	0	0.0317341	inf	0	1	1	no
ARMCX2	ARMCX2	ARMCX2	chrX:100910267-100914863	VCaP	VCaP_rev	NOTEST	0.192604	0.411276	1.09447	0	1	1	no
SMYD3	SMYD3	SMYD3	chr1:245912641-246670644	VCaP	VCaP_rev	OK	8.68409	17.7963	1.03513	4.40311	5e-05	0.000274369	yes
ARMCX4	ARMCX4	ARMCX4	chrX:100673250-100790975	VCaP	VCaP_rev	NOTEST	0.126765	0.245091	0.951153	0	1	1	no
BID	BID	BID	chr22:18216905-18257431	VCaP	VCaP_rev	OK	5.7295	11.7404	1.035	4.33522	5e-05	0.000274369	yes
ABCE1	ABCE1	ABCE1	chr4:145915726-146050676	VCaP	VCaP_rev	OK	16.1872	33.1568	1.03445	4.8882	5e-05	0.000274369	yes
LINC00294	LINC00294	LINC00294	chr11:33097695-33101000	VCaP	VCaP_rev	OK	4.26148	8.72515	1.03383	4.59625	5e-05	0.000274369	yes
ARMS2	ARMS2	ARMS2	chr10:124214178-124216868	VCaP	VCaP_rev	NOTEST	0	0	0	0	1	1	no
CHDH	CHDH	CHDH	chr3:53850323-53880420	VCaP	VCaP_rev	OK	12.1597	24.8899	1.03345	4.8228	5e-05	0.000274369	yes
TCEAL8	TCEAL8	TCEAL8	chrX:102507922-102510121	VCaP	VCaP_rev	OK	6.37544	13.0411	1.03247	3.55242	5e-05	0.000274369	yes
CNTRL	CNTRL	CNTRL	chr9:123850573-123939886	VCaP	VCaP_rev	OK	2.36647	4.82017	1.02635	4.92712	5e-05	0.000274369	yes
ARNTL2	ARNTL2	ARNTL2	chr12:27485786-27578746	VCaP	VCaP_rev	NOTEST	0.509438	0.951447	0.901217	0	1	1	no
COMMD6	COMMD6	COMMD6	chr13:76099349-76111991	VCaP	VCaP_rev	OK	9.3113	18.9656	1.02633	4.61004	5e-05	0.000274369	yes
FREM2	FREM2	FREM2	chr13:39261172-39461267	VCaP	VCaP_rev	OK	1.80653	3.67481	1.02444	5.00324	5e-05	0.000274369	yes
XK	XK	XK	chrX:37545132-37591383	VCaP	VCaP_rev	OK	2.46951	5.01887	1.02314	4.42625	5e-05	0.000274369	yes
PFAS	PFAS	PFAS	chr17:8152595-8173809	VCaP	VCaP_rev	OK	3.8641	7.85177	1.02289	4.6567	5e-05	0.000274369	yes
TCIRG1	TCIRG1	TCIRG1	chr11:67806461-67818366	VCaP	VCaP_rev	OK	2.92624	5.94387	1.02236	3.62086	5e-05	0.000274369	yes
ARPC4-TTLL3	ARPC4-TTLL3	ARPC4-TTLL3	chr3:9821653-9878040	VCaP	VCaP_rev	NOTEST	0.625453	0.152033	-2.04052	0	1	1	no
GTF2IRD1	GTF2IRD1	GTF2IRD1	chr7:73868119-74016920	VCaP	VCaP_rev	OK	7.54451	15.3026	1.02027	4.83436	5e-05	0.000274369	yes
RPS21	RPS21	RPS21	chr20:60962120-60963576	VCaP	VCaP_rev	OK	1087.1	2204.94	1.02025	5.19821	5e-05	0.000274369	yes
ARPM1	ARPM1	ARPM1	chr3:169484710-169487683	VCaP	VCaP_rev	NOTEST	0.51705	0.480908	-0.104544	0	1	1	no
EDEM2	EDEM2	EDEM2	chr20:33703159-33735161	VCaP	VCaP_rev	OK	4.32846	8.77078	1.01885	3.63738	5e-05	0.000274369	yes
ARPP21	ARPP21	ARPP21	chr3:35683848-35835988	VCaP	VCaP_rev	NOTEST	0	0	0	0	1	1	no
ARR3	ARR3	ARR3	chrX:69488184-69501690	VCaP	VCaP_rev	NOTEST	0.155203	0.402281	1.37405	0	1	1	no
B4GALT6	B4GALT6	B4GALT6	chr18:29202208-29264686	VCaP	VCaP_rev	OK	1.54849	3.13576	1.01795	3.67111	5e-05	0.000274369	yes
CACNB1	CACNB1	CACNB1	chr17:37329708-37353956	VCaP	VCaP_rev	OK	2.41669	4.89198	1.01738	3.09534	5e-05	0.000274369	yes
IGSF9B	IGSF9B	IGSF9B	chr11:133785184-133826880	VCaP	VCaP_rev	OK	3.87789	7.8447	1.01645	4.92402	5e-05	0.000274369	yes
ATG16L2	ATG16L2	ATG16L2	chr11:72525450-72540680	VCaP	VCaP_rev	OK	3.5108	7.06785	1.00947	3.57956	5e-05	0.000274369	yes
MDFI	MDFI	MDFI	chr6:41606194-41621982	VCaP	VCaP_rev	OK	6.97965	14.0409	1.00841	4.07549	5e-05	0.000274369	yes
CERCAM	CERCAM	CERCAM	chr9:131182758-131199630	VCaP	VCaP_rev	OK	2.59575	5.22059	1.00806	3.49191	5e-05	0.000274369	yes
ARRDC5	ARRDC5	ARRDC5	chr19:4890448-4902879	VCaP	VCaP_rev	NOTEST	0.0299147	0	#NAME?	0	1	1	no
CCNB1IP1	CCNB1IP1	CCNB1IP1	chr14:20779528-20801457	VCaP	VCaP_rev	OK	14.2324	28.6131	1.00749	4.81683	5e-05	0.000274369	yes
ARSB	ARSB	ARSB	chr5:78073036-78282357	VCaP	VCaP_rev	NOTEST	0.829713	0.57514	-0.5287	0	1	1	no
RPL23A	RPL23A	RPL23A	chr17:27046999-27053949	VCaP	VCaP_rev	OK	2043.76	4105.02	1.00617	5.1374	5e-05	0.000274369	yes
ARSE	ARSE	ARSE	chrX:2852672-2882494	VCaP	VCaP_rev	NOTEST	0.0212897	0.0475891	1.16047	0	1	1	no
ARSF	ARSF	ARSF	chrX:2958274-3030770	VCaP	VCaP_rev	NOTEST	0.0655913	0.480345	2.87249	0	1	1	no
LASP1	LASP1	LASP1	chr17:37026111-37078023	VCaP	VCaP_rev	OK	2.113	4.24071	1.00501	3.81872	5e-05	0.000274369	yes
LOC654433	LOC654433	LOC654433	chr2:113973573-114036498	VCaP	VCaP_rev	OK	2.39016	4.78369	1.00102	3.11612	5e-05	0.000274369	yes
ARSI	ARSI	ARSI	chr5:149675908-149682525	VCaP	VCaP_rev	NOTEST	0.219548	0.0206692	-3.40898	0	1	1	no
ARSJ	ARSJ	ARSJ	chr4:114821439-114900878	VCaP	VCaP_rev	NOTEST	0.135361	0.267516	0.982806	0	1	1	no
PHF21B	PHF21B	PHF21B	chr22:45277042-45405809	VCaP	VCaP_rev	OK	9.89205	19.7746	0.999305	5.00731	5e-05	0.000274369	yes
ART1	ART1	ART1	chr11:3666360-3685646	VCaP	VCaP_rev	NOTEST	0.0977118	0.0864999	-0.175834	0	1	1	no
RPL4	RPL4	RPL4	chr15:66791652-66797193	VCaP	VCaP_rev	OK	1063.8	2126.02	0.998935	5.15488	5e-05	0.000274369	yes
ART4	ART4	ART4	chr12:14982244-14996413	VCaP	VCaP_rev	NOTEST	0	0.104821	inf	0	1	1	no
ART5	ART5	ART5	chr11:3659735-3663546	VCaP	VCaP_rev	NOTEST	0.0410207	0	#NAME?	0	1	1	no
CCDC137	CCDC137	CCDC137	chr17:79633760-79640936	VCaP	VCaP_rev	OK	17.8186	35.6081	0.99882	4.99706	5e-05	0.000274369	yes
RPL38	RPL38	RPL38	chr17:72199794-72206019	VCaP	VCaP_rev	OK	1394.8	2785.34	0.997791	5.05041	5e-05	0.000274369	yes
KIAA0195	KIAA0195	KIAA0195	chr17:73452663-73511627	VCaP	VCaP_rev	OK	12.5893	25.1296	0.997187	4.03491	5e-05	0.000274369	yes
ARX	ARX	ARX	chrX:25021812-25034065	VCaP	VCaP_rev	NOTEST	0.186129	0.497046	1.41708	0	1	1	no
SLC36A4	SLC36A4	SLC36A4	chr11:92880849-92931095	VCaP	VCaP_rev	OK	6.14286	12.2537	0.996233	4.49497	5e-05	0.000274369	yes
C17orf58	C17orf58	C17orf58	chr17:65987216-65989765	VCaP	VCaP_rev	OK	5.80965	11.5864	0.995907	3.63273	5e-05	0.000274369	yes
ASAH2	ASAH2	ASAH2	chr10:51946999-52008370	VCaP	VCaP_rev	NOTEST	0.790041	1.27294	0.688164	0	1	1	no
LARGE	LARGE	LARGE	chr22:33669061-34316416	VCaP	VCaP_rev	OK	2.88835	5.75329	0.994141	4.22124	5e-05	0.000274369	yes
LOC100506548	LOC100506548	LOC100506548	chr5:40825364-40829244	VCaP	VCaP_rev	OK	19.7417	39.3176	0.993927	4.85082	5e-05	0.000274369	yes
ASAP1-IT1	ASAP1-IT1	ASAP1-IT1	chr8:131064350-131455906	VCaP	VCaP_rev	NOTEST	0.397853	0.188115	-1.08062	0	1	1	no
IPMK	IPMK	IPMK	chr10:59951277-60027694	VCaP	VCaP_rev	OK	1.01161	2.0137	0.993186	3.3338	5e-05	0.000274369	yes
FTL	FTL	FTL	chr19:49468565-49470136	VCaP	VCaP_rev	OK	642.351	1278	0.99245	5.12673	5e-05	0.000274369	yes
C16orf86	C16orf86	C16orf86	chr16:67700716-67702661	VCaP	VCaP_rev	OK	5.45569	10.8461	0.991341	3.29041	5e-05	0.000274369	yes
ASB10	ASB10	ASB10	chr7:150872784-150884919	VCaP	VCaP_rev	NOTEST	0	0	0	0	1	1	no
PPID	PPID	PPID	chr4:159630278-159644552	VCaP	VCaP_rev	OK	17.2456	34.2815	0.991201	4.81489	5e-05	0.000274369	yes
ASB12	ASB12	ASB12	chrX:63444071-63450511	VCaP	VCaP_rev	NOTEST	0	0	0	0	1	1	no
RPL27A	RPL27A	RPL27A	chr11:8703994-8711419	VCaP	VCaP_rev	OK	204.49	406.316	0.990572	5.09469	5e-05	0.000274369	yes
EPCAM	EPCAM	EPCAM	chr2:47596286-47614167	VCaP	VCaP_rev	OK	86.8568	172.572	0.990489	4.98602	5e-05	0.000274369	yes
ASB15	ASB15	ASB15	chr7:123249111-123277932	VCaP	VCaP_rev	NOTEST	0	0.0383544	inf	0	1	1	no
ENGASE	ENGASE	ENGASE	chr17:77071018-77084681	VCaP	VCaP_rev	OK	7.42228	14.7414	0.989941	4.90327	5e-05	0.000274369	yes
ASB17	ASB17	ASB17	chr1:76384557-76398116	VCaP	VCaP_rev	NOTEST	0	0	0	0	1	1	no
ASB18	ASB18	ASB18	chr2:237103514-237172988	VCaP	VCaP_rev	NOTEST	0.0358249	0	#NAME?	0	1	1	no
ASB2	ASB2	ASB2	chr14:94400498-94443076	VCaP	VCaP_rev	NOTEST	0	0	0	0	1	1	no
RPS19	RPS19	RPS19	chr19:42363987-42375484	VCaP	VCaP_rev	OK	998.241	1982.17	0.989624	5.12111	5e-05	0.000274369	yes
ASB4	ASB4	ASB4	chr7:95115212-95169543	VCaP	VCaP_rev	NOTEST	0.262177	0.432105	0.72084	0	1	1	no
ASB5	ASB5	ASB5	chr4:177134825-177190373	VCaP	VCaP_rev	NOTEST	0.175926	0	#NAME?	0	1	1	no
R3HDM2	R3HDM2	R3HDM2	chr12:57647547-57704246	VCaP	VCaP_rev	OK	19.5016	38.666	0.987474	4.82408	5e-05	0.000274369	yes
ZNF202	ZNF202	ZNF202	chr11:123594996-123612363	VCaP	VCaP_rev	OK	4.28354	8.4925	0.987384	4.68049	5e-05	0.000274369	yes
B4GALNT4	B4GALNT4	B4GALNT4	chr11:369794-382117	VCaP	VCaP_rev	OK	9.19151	18.2215	0.987269	4.84189	5e-05	0.000274369	yes
B4GALNT3	B4GALNT3	B4GALNT3	chr12:569542-671058	VCaP	VCaP_rev	OK	2.15007	4.25863	0.986006	3.50811	5e-05	0.000274369	yes
ASB9P1	ASB9P1	ASB9P1	chr15:93338713-93340338	VCaP	VCaP_rev	NOTEST	0.274722	0.282775	0.0416801	0	1	1	no
HNRNPA1	HNRNPA1	HNRNPA1	chr12:54674487-54679030	VCaP	VCaP_rev	OK	177.752	352.033	0.985845	4.48117	5e-05	0.000274369	yes
CEP44	CEP44	CEP44	chr4:175157809-175254531	VCaP	VCaP_rev	OK	2.8624	5.66573	0.985038	3.16495	5e-05	0.000274369	yes
OPLAH	OPLAH	OPLAH	chr8:145106166-145115584	VCaP	VCaP_rev	OK	3.50387	6.92084	0.981997	4.37261	5e-05	0.000274369	yes
RPLP1	RPLP1	RPLP1	chr15:69745158-69747884	VCaP	VCaP_rev	OK	4443.95	8771.04	0.980905	5.03289	5e-05	0.000274369	yes
ASCL2	ASCL2	ASCL2	chr11:2289727-2292182	VCaP	VCaP_rev	NOTEST	0.540605	0.212121	-1.34969	0	1	1	no
ASCL3	ASCL3	ASCL3	chr11:8959118-8964580	VCaP	VCaP_rev	NOTEST	0	0	0	0	1	1	no
ASCL4	ASCL4	ASCL4	chr12:108168161-108170421	VCaP	VCaP_rev	NOTEST	0.020876	0	#NAME?	0	1	1	no
ZNF121	ZNF121	ZNF121	chr19:9676291-9695209	VCaP	VCaP_rev	OK	3.99495	7.8835	0.980661	3.31191	5e-05	0.000274369	yes
TMEM18	TMEM18	TMEM18	chr2:667972-677439	VCaP	VCaP_rev	OK	2.81988	5.56329	0.980304	3.13895	5e-05	0.000274369	yes
ASGR1	ASGR1	ASGR1	chr17:7076750-7082883	VCaP	VCaP_rev	NOTEST	0.481552	0.33982	-0.502922	0	1	1	no
ASGR2	ASGR2	ASGR2	chr17:7004640-7018130	VCaP	VCaP_rev	NOTEST	0	0	0	0	1	1	no
PYGM	PYGM	PYGM	chr11:64513860-64528187	VCaP	VCaP_rev	OK	2.16673	4.27337	0.979852	3.50377	5e-05	0.000274369	yes
DOCK2	DOCK2	DOCK2	chr5:169064250-169510386	VCaP	VCaP_rev	OK	1.04495	2.0592	0.978654	3.26164	5e-05	0.000274369	yes
RPL18A	RPL18A	RPL18A	chr19:17970730-17974124	VCaP	VCaP_rev	OK	1896.19	3731.5	0.976648	5.0558	5e-05	0.000274369	yes
MRM1	MRM1	MRM1	chr17:34958024-34965407	VCaP	VCaP_rev	OK	8.63169	16.9853	0.976568	4.41702	5e-05	0.000274369	yes
ASMT	ASMT	ASMT	chrY:1660485-1711974	VCaP	VCaP_rev	NOTEST	0	0	0	0	1	1	no
ASMTL	ASMTL	ASMTL	chrY:1469423-1522655	VCaP	VCaP_rev	NOTEST	0	0	0	0	1	1	no
ASMTL-AS1	ASMTL-AS1	ASMTL-AS1	chrY:1469423-1522655	VCaP	VCaP_rev	NOTEST	0	0	0	0	1	1	no
KIAA0922	KIAA0922	KIAA0922	chr4:154387497-154557862	VCaP	VCaP_rev	OK	2.00308	3.93558	0.97436	3.88986	5e-05	0.000274369	yes
RPL37	RPL37	RPL37	chr5:40831429-40835387	VCaP	VCaP_rev	OK	546.416	1073.38	0.974094	5.0438	5e-05	0.000274369	yes
CHGA	CHGA	CHGA	chr14:93389444-93401638	VCaP	VCaP_rev	OK	60.5256	118.895	0.974073	4.86485	5e-05	0.000274369	yes
ASPA	ASPA	ASPA	chr17:3377403-3402700	VCaP	VCaP_rev	NOTEST	0	0	0	0	1	1	no
ASPDH	ASPDH	ASPDH	chr19:51014856-51017947	VCaP	VCaP_rev	NOTEST	0.510549	0.486776	-0.0687919	0	1	1	no
ASPG	ASPG	ASPG	chr14:104552022-104579046	VCaP	VCaP_rev	NOTEST	1.22333	0.5379	-1.1854	0	1	1	no
SMA4	SMA4	SMA4	chr5:69423288-69586004	VCaP	VCaP_rev	OK	4.53542	8.90798	0.973862	3.53183	5e-05	0.000274369	yes
LSM7	LSM7	LSM7	chr19:2321519-2328614	VCaP	VCaP_rev	OK	78.2273	153.606	0.973487	4.62226	5e-05	0.000274369	yes
ASPHD2	ASPHD2	ASPHD2	chr22:26825279-26840978	VCaP	VCaP_rev	NOTEST	0.940224	1.27017	0.433944	0	1	1	no
LAMA3	LAMA3	LAMA3	chr18:21269561-21535029	VCaP	VCaP_rev	OK	13.7473	26.9895	0.973247	4.64129	5e-05	0.000274369	yes
ASPN	ASPN	ASPN	chr9:95059639-95432547	VCaP	VCaP_rev	NOTEST	0	0	0	0	1	1	no
ASPRV1	ASPRV1	ASPRV1	chr2:70187223-70314147	VCaP	VCaP_rev	NOTEST	0.0217862	0.0310745	0.512317	0	1	1	no
SLC10A7	SLC10A7	SLC10A7	chr4:147175136-147443123	VCaP	VCaP_rev	OK	1.76237	3.45197	0.969901	3.21543	5e-05	0.000274369	yes
CLOCK	CLOCK	CLOCK	chr4:56298659-56412997	VCaP	VCaP_rev	OK	3.90647	7.65141	0.96986	4.4827	5e-05	0.000274369	yes
RPS2	RPS2	RPS2	chr16:2012061-2014827	VCaP	VCaP_rev	OK	1829.84	3583.75	0.969752	4.99079	5e-05	0.000274369	yes
PPP1R9B	PPP1R9B	PPP1R9B	chr17:48211100-48227877	VCaP	VCaP_rev	OK	13.3874	26.215	0.96952	4.60325	5e-05	0.000274369	yes
ASTL	ASTL	ASTL	chr2:96789588-96804175	VCaP	VCaP_rev	NOTEST	1.20833	0.694592	-0.798771	0	1	1	no
ASTN1	ASTN1	ASTN1	chr1:176830202-177134024	VCaP	VCaP_rev	NOTEST	0.101096	0.077847	-0.377009	0	1	1	no
GUCY1A3	GUCY1A3	GUCY1A3	chr4:156587861-156658214	VCaP	VCaP_rev	OK	44.4458	87.0245	0.969374	3.70035	5e-05	0.000274369	yes
EEF1G	EEF1G	EEF1G	chr11:62327072-62341460	VCaP	VCaP_rev	OK	1209.48	2367.01	0.968682	4.9793	5e-05	0.000274369	yes
MBTD1	MBTD1	MBTD1	chr17:49254785-49337427	VCaP	VCaP_rev	OK	4.53848	8.87333	0.967266	4.53589	5e-05	0.000274369	yes
FAM216A	FAM216A	FAM216A	chr12:110890290-110928192	VCaP	VCaP_rev	OK	16.0171	31.1443	0.959355	3.47926	5e-05	0.000274369	yes
ASXL3	ASXL3	ASXL3	chr18:31158540-31327399	VCaP	VCaP_rev	NOTEST	0.0115516	0	#NAME?	0	1	1	no
ZNF710	ZNF710	ZNF710	chr15:90544751-90625432	VCaP	VCaP_rev	OK	16.9311	32.9056	0.958658	4.67527	5e-05	0.000274369	yes
RPL35	RPL35	RPL35	chr9:127615754-127624240	VCaP	VCaP_rev	OK	2072.85	4028.23	0.958529	4.9593	5e-05	0.000274369	yes
SH3RF1	SH3RF1	SH3RF1	chr4:170015406-170192249	VCaP	VCaP_rev	OK	67.3955	130.912	0.957872	4.93611	5e-05	0.000274369	yes
KIAA1430	KIAA1430	KIAA1430	chr4:186080818-186125182	VCaP	VCaP_rev	OK	15.9839	31.0406	0.95754	4.67347	5e-05	0.000274369	yes
DNAH2	DNAH2	DNAH2	chr17:7623038-7737058	VCaP	VCaP_rev	OK	1.33342	2.58744	0.956399	4.60209	5e-05	0.000274369	yes
NAT8L	NAT8L	NAT8L	chr4:2061238-2070816	VCaP	VCaP_rev	OK	3.57038	6.92472	0.955677	4.51775	5e-05	0.000274369	yes
RPS15	RPS15	RPS15	chr19:1438362-1440492	VCaP	VCaP_rev	OK	1616.39	3134.19	0.955311	4.93927	5e-05	0.000274369	yes
RPL13	RPL13	RPL13	chr16:89627064-89633237	VCaP	VCaP_rev	OK	67.1419	130.12	0.954553	4.8896	5e-05	0.000274369	yes
CBS	CBS	CBS	chr21:44473300-44496472	VCaP	VCaP_rev	OK	125.89	243.686	0.952858	4.92058	5e-05	0.000274369	yes
GSTCD	GSTCD	GSTCD	chr4:106629940-106768882	VCaP	VCaP_rev	OK	5.73204	11.091	0.952265	3.9619	5e-05	0.000274369	yes
BBS7	BBS7	BBS7	chr4:122745483-122791652	VCaP	VCaP_rev	OK	3.57428	6.91516	0.95211	3.82836	5e-05	0.000274369	yes
RPL23	RPL23	RPL23	chr17:37006320-37010053	VCaP	VCaP_rev	OK	741.423	1432.79	0.950462	4.88033	5e-05	0.000274369	yes
TMEM123	TMEM123	TMEM123	chr11:102267055-102323775	VCaP	VCaP_rev	OK	70.9632	137.127	0.95037	4.86647	5e-05	0.000274369	yes
NAV1	NAV1	NAV1	chr1:201617449-201796102	VCaP	VCaP_rev	OK	1.84678	3.56718	0.949772	4.36031	5e-05	0.000274369	yes
RPS29	RPS29	RPS29	chr14:50044041-50053094	VCaP	VCaP_rev	OK	1888.97	3646.01	0.94872	4.73694	5e-05	0.000274369	yes
ZNF519	ZNF519	ZNF519	chr18:14075988-14132489	VCaP	VCaP_rev	OK	1.28892	2.48621	0.947792	2.89102	5e-05	0.000274369	yes
EXOSC5	EXOSC5	EXOSC5	chr19:41892275-41903256	VCaP	VCaP_rev	OK	27.4166	52.8408	0.946604	4.36491	5e-05	0.000274369	yes
NT5DC2	NT5DC2	NT5DC2	chr3:52529355-52569093	VCaP	VCaP_rev	OK	58.1812	112.083	0.945945	4.67568	5e-05	0.000274369	yes
LOC283788	LOC283788	LOC283788	chrUn_gl000219:56348-99642	VCaP	VCaP_rev	OK	5.57163	10.718	0.943864	4.40087	5e-05	0.000274369	yes
WDR27	WDR27	WDR27	chr6:169857302-170102159	VCaP	VCaP_rev	OK	1.80533	3.46265	0.939616	3.14537	5e-05	0.000274369	yes
ATF7IP2	ATF7IP2	ATF7IP2	chr16:10479911-10577495	VCaP	VCaP_rev	NOTEST	0.129365	0.113713	-0.186055	0	1	1	no
LAMTOR3	LAMTOR3	LAMTOR3	chr4:100799494-100815703	VCaP	VCaP_rev	OK	7.03863	13.4774	0.937174	4.59858	5e-05	0.000274369	yes
OSGEP	OSGEP	OSGEP	chr14:20915206-20923267	VCaP	VCaP_rev	OK	6.24005	11.9479	0.937126	3.6346	5e-05	0.000274369	yes
HCG11	HCG11	HCG11	chr6:26521933-26527612	VCaP	VCaP_rev	OK	1.17098	2.24139	0.936684	3.22245	5e-05	0.000274369	yes
DPP9	DPP9	DPP9	chr19:4675243-4723855	VCaP	VCaP_rev	OK	6.37862	12.1976	0.935286	4.28637	5e-05	0.000274369	yes
GPR153	GPR153	GPR153	chr1:6307405-6321035	VCaP	VCaP_rev	OK	1.91036	3.65207	0.934868	3.39417	5e-05	0.000274369	yes
C6orf174	C6orf174	C6orf174	chr6:127759550-127840500	VCaP	VCaP_rev	OK	6.27345	11.9804	0.933341	4.49097	5e-05	0.000274369	yes
CCNA2	CCNA2	CCNA2	chr4:122722471-122745088	VCaP	VCaP_rev	OK	11.5948	22.1338	0.932777	3.88063	5e-05	0.000274369	yes
RPS25	RPS25	RPS25	chr11:118868851-118889057	VCaP	VCaP_rev	OK	3044.51	5810.29	0.932399	4.79328	5e-05	0.000274369	yes
SAP30	SAP30	SAP30	chr4:174292092-174298683	VCaP	VCaP_rev	OK	8.10681	15.4469	0.930109	3.35936	5e-05	0.000274369	yes
NFKB1	NFKB1	NFKB1	chr4:103422485-103538459	VCaP	VCaP_rev	OK	6.4413	12.2696	0.92967	4.39049	5e-05	0.000274369	yes
ABCG1	ABCG1	ABCG1	chr21:43619798-43717354	VCaP	VCaP_rev	OK	8.31931	15.8451	0.929503	4.33368	5e-05	0.000274369	yes
PLXNB1	PLXNB1	PLXNB1	chr3:48445260-48471460	VCaP	VCaP_rev	OK	6.47761	12.3318	0.928855	4.35895	5e-05	0.000274369	yes
PUM2	PUM2	PUM2	chr2:20448452-20527144	VCaP	VCaP_rev	OK	17.0882	32.5134	0.928033	4.61105	5e-05	0.000274369	yes
RPLP0	RPLP0	RPLP0	chr12:120634502-120639014	VCaP	VCaP_rev	OK	2191.37	4155.53	0.923202	4.7152	5e-05	0.000274369	yes
KREMEN1	KREMEN1	KREMEN1	chr22:29469065-29564321	VCaP	VCaP_rev	OK	4.1276	7.82522	0.922828	4.00699	5e-05	0.000274369	yes
SLC7A2	SLC7A2	SLC7A2	chr8:17354596-17428077	VCaP	VCaP_rev	OK	19.2612	36.4941	0.921965	4.69887	5e-05	0.000274369	yes
SH3KBP1	SH3KBP1	SH3KBP1	chrX:19552082-19905744	VCaP	VCaP_rev	OK	1.83107	3.46827	0.921526	3.45046	5e-05	0.000274369	yes
DYRK4	DYRK4	DYRK4	chr12:4699243-4723041	VCaP	VCaP_rev	OK	6.31013	11.9361	0.919587	3.74446	5e-05	0.000274369	yes
SERGEF	SERGEF	SERGEF	chr11:17809596-18034637	VCaP	VCaP_rev	OK	5.97235	11.2964	0.91949	3.38054	5e-05	0.000274369	yes
KLHL8	KLHL8	KLHL8	chr4:88082213-88141674	VCaP	VCaP_rev	OK	4.30781	8.14358	0.91871	4.50127	5e-05	0.000274369	yes
IMPDH2	IMPDH2	IMPDH2	chr3:49061761-49066875	VCaP	VCaP_rev	OK	162.141	306.191	0.917185	4.6974	5e-05	0.000274369	yes
RPS6	RPS6	RPS6	chr9:19376253-19380235	VCaP	VCaP_rev	OK	2602.06	4911.75	0.916583	4.7191	5e-05	0.000274369	yes
RPL10A	RPL10A	RPL10A	chr6:35436177-35438558	VCaP	VCaP_rev	OK	553.526	1043.44	0.914631	4.69908	5e-05	0.000274369	yes
GGT7	GGT7	GGT7	chr20:33432522-33460661	VCaP	VCaP_rev	OK	6.85547	12.9162	0.913858	4.32862	5e-05	0.000274369	yes
TAP2	TAP2	TAP2	chr6_ssto_hap7:4220532-4237318	VCaP	VCaP_rev	OK	7.43601	13.9904	0.911837	3.69471	5e-05	0.000274369	yes
QRICH2	QRICH2	QRICH2	chr17:74270129-74303761	VCaP	VCaP_rev	OK	1.88232	3.54018	0.911314	3.64029	5e-05	0.000274369	yes
ATOH7	ATOH7	ATOH7	chr10:69990351-69991870	VCaP	VCaP_rev	NOTEST	0.247081	0.445095	0.84913	0	1	1	no
ROCK2	ROCK2	ROCK2	chr2:11321777-11484711	VCaP	VCaP_rev	OK	4.67461	8.78707	0.910537	4.42974	5e-05	0.000274369	yes
POP1	POP1	POP1	chr8:99129520-99172069	VCaP	VCaP_rev	OK	3.17557	5.96585	0.909711	4.08574	5e-05	0.000274369	yes
MEST	MEST	MEST	chr7:130126015-130371406	VCaP	VCaP_rev	OK	17.3516	32.5441	0.907325	3.83672	5e-05	0.000274369	yes
ATP10B	ATP10B	ATP10B	chr5:159990126-160279219	VCaP	VCaP_rev	NOTEST	0.0116708	0.0130435	0.160434	0	1	1	no
ATP10D	ATP10D	ATP10D	chr4:47487409-47595503	VCaP	VCaP_rev	NOTEST	0.00676925	0	#NAME?	0	1	1	no
ZNF317	ZNF317	ZNF317	chr19:9251055-9274091	VCaP	VCaP_rev	OK	6.12316	11.4539	0.903492	4.21856	5e-05	0.000274369	yes
DANCR	DANCR	DANCR	chr4:53578620-53580305	VCaP	VCaP_rev	OK	121.751	227.237	0.900264	4.39833	5e-05	0.000274369	yes
SNHG6	SNHG6	SNHG6	chr8:67782983-67837777	VCaP	VCaP_rev	OK	199.281	371.869	0.899988	4.11941	5e-05	0.000274369	yes
ATP12A	ATP12A	ATP12A	chr13:25254548-25285923	VCaP	VCaP_rev	NOTEST	0.313912	0.124342	-1.33605	0	1	1	no
RECQL5	RECQL5	RECQL5	chr17:73584138-73663269	VCaP	VCaP_rev	OK	5.92927	11.0612	0.899585	3.55762	5e-05	0.000274369	yes
MBLAC2	MBLAC2	MBLAC2	chr5:89754019-89770585	VCaP	VCaP_rev	OK	2.64713	4.93727	0.899282	3.70157	5e-05	0.000274369	yes
ADCY3	ADCY3	ADCY3	chr2:25013135-25142055	VCaP	VCaP_rev	OK	7.16393	13.3599	0.899081	2.9034	5e-05	0.000274369	yes
ATP13A4	ATP13A4	ATP13A4	chr3:193119865-193272696	VCaP	VCaP_rev	NOTEST	0.0105523	0.0150509	0.512288	0	1	1	no
ATP13A5	ATP13A5	ATP13A5	chr3:192992830-193096514	VCaP	VCaP_rev	NOTEST	0	0	0	0	1	1	no
UQCC	UQCC	UQCC	chr20:33890368-33999945	VCaP	VCaP_rev	OK	19.8768	37.0617	0.898846	4.20574	5e-05	0.000274369	yes
RNF44	RNF44	RNF44	chr5:175953699-175964421	VCaP	VCaP_rev	OK	33.3154	62.0423	0.897062	4.50953	5e-05	0.000274369	yes
ATP1A2	ATP1A2	ATP1A2	chr1:160085519-160113374	VCaP	VCaP_rev	NOTEST	0.152709	0.0299407	-2.3506	0	1	1	no
BRWD3	BRWD3	BRWD3	chrX:79924986-80065233	VCaP	VCaP_rev	OK	1.45574	2.71094	0.897036	4.34569	5e-05	0.000274369	yes
ATP1A4	ATP1A4	ATP1A4	chr1:160121351-160156767	VCaP	VCaP_rev	NOTEST	0.0117883	0	#NAME?	0	1	1	no
RPL21P28	RPL21P28	RPL21P28	chr13:27825691-27830702	VCaP	VCaP_rev	OK	1106.14	2059.53	0.896781	4.62391	5e-05	0.000274369	yes
ATP1B2	ATP1B2	ATP1B2	chr17:7554253-7561089	VCaP	VCaP_rev	NOTEST	0.650696	0.915868	0.493156	0	1	1	no
TCP11L1	TCP11L1	TCP11L1	chr11:33060962-33095109	VCaP	VCaP_rev	OK	5.01874	9.33364	0.895114	3.83703	5e-05	0.000274369	yes
ATP1B4	ATP1B4	ATP1B4	chrX:119495939-119517104	VCaP	VCaP_rev	NOTEST	0.375715	0.249035	-0.59329	0	1	1	no
ATP2A1	ATP2A1	ATP2A1	chr16:28889808-28936532	VCaP	VCaP_rev	NOTEST	0.648833	0.430093	-0.593201	0	1	1	no
TET2	TET2	TET2	chr4:106067031-106200960	VCaP	VCaP_rev	OK	2.95326	5.48149	0.892263	4.32457	5e-05	0.000274369	yes
EIF4B	EIF4B	EIF4B	chr12:53400061-53435993	VCaP	VCaP_rev	OK	173.839	322.553	0.891784	4.61772	5e-05	0.000274369	yes
C19orf29	C19orf29	C19orf29	chr19:3607244-3626813	VCaP	VCaP_rev	OK	5.35239	9.92348	0.890663	4.11886	5e-05	0.000274369	yes
ATP2B2	ATP2B2	ATP2B2	chr3:10365706-10547268	VCaP	VCaP_rev	NOTEST	0.762534	0.175906	-2.116	0	1	1	no
ATP2B3	ATP2B3	ATP2B3	chrX:152801579-152848387	VCaP	VCaP_rev	NOTEST	0	0	0	0	1	1	no
ATP2A3	ATP2A3	ATP2A3	chr17:3827162-3867758	VCaP	VCaP_rev	OK	6.87262	12.7335	0.889694	4.37198	5e-05	0.000274369	yes
RPL39	RPL39	RPL39	chrX:118920468-118925606	VCaP	VCaP_rev	OK	405.717	751.672	0.88963	4.36016	5e-05	0.000274369	yes
ATG2B	ATG2B	ATG2B	chr14:96747594-96829678	VCaP	VCaP_rev	OK	6.77646	12.5499	0.88907	4.33789	5e-05	0.000274369	yes
ATP4A	ATP4A	ATP4A	chr19:36041094-36054560	VCaP	VCaP_rev	NOTEST	0.0255988	0	#NAME?	0	1	1	no
ATP4B	ATP4B	ATP4B	chr13:114303121-114312513	VCaP	VCaP_rev	NOTEST	0.0331704	0.0473132	0.512347	0	1	1	no
HMG20B	HMG20B	HMG20B	chr19:3572942-3579081	VCaP	VCaP_rev	OK	30.4236	56.3112	0.888231	4.1305	5e-05	0.000274369	yes
PEG3	PEG3	PEG3	chr19:57285922-57352097	VCaP	VCaP_rev	OK	1.12549	2.08262	0.887843	3.37221	5e-05	0.000274369	yes
RPL5	RPL5	RPL5	chr1:93297593-93427079	VCaP	VCaP_rev	OK	689.246	1275.27	0.887715	4.53531	5e-05	0.000274369	yes
LOC100130705	LOC100130705	LOC100130705	chr7:128506463-128512101	VCaP	VCaP_rev	OK	1.62788	3.01062	0.887063	2.92648	5e-05	0.000274369	yes
THOC7	THOC7	THOC7	chr3:63805040-63849597	VCaP	VCaP_rev	OK	45.7739	84.5664	0.885559	4.20152	5e-05	0.000274369	yes
ATP5EP2	ATP5EP2	ATP5EP2	chr13:28519342-28519710	VCaP	VCaP_rev	NOTEST	0	0	0	0	1	1	no
TMEM2	TMEM2	TMEM2	chr9:74298281-74383800	VCaP	VCaP_rev	OK	18.3596	33.8621	0.883137	4.43228	5e-05	0.000274369	yes
RNASET2	RNASET2	RNASET2	chr6:167343003-167370077	VCaP	VCaP_rev	OK	6.05665	11.1656	0.882475	3.00044	5e-05	0.000274369	yes
NOA1	NOA1	NOA1	chr4:57829515-57843826	VCaP	VCaP_rev	OK	9.88534	18.224	0.882473	4.40827	5e-05	0.000274369	yes
EHF	EHF	EHF	chr11:34642587-34684834	VCaP	VCaP_rev	OK	36.15	66.6105	0.881754	4.49558	5e-05	0.000274369	yes
TMEM63C	TMEM63C	TMEM63C	chr14:77648101-77725838	VCaP	VCaP_rev	OK	5.63146	10.3697	0.880788	4.28563	5e-05	0.000274369	yes
RILPL1	RILPL1	RILPL1	chr12:123955908-124018265	VCaP	VCaP_rev	OK	4.34179	7.98831	0.879601	3.58663	5e-05	0.000274369	yes
YTHDC2	YTHDC2	YTHDC2	chr5:112849390-112930984	VCaP	VCaP_rev	OK	9.71592	17.8443	0.877043	4.20965	5e-05	0.000274369	yes
ZBTB12	ZBTB12	ZBTB12	chr6_qbl_hap6:3161185-3207243	VCaP	VCaP_rev	OK	8.80728	16.1674	0.876322	3.85392	5e-05	0.000274369	yes
NTHL1	NTHL1	NTHL1	chr16:2089815-2097867	VCaP	VCaP_rev	OK	9.58885	17.6012	0.876244	3.29074	5e-05	0.000274369	yes
TEF	TEF	TEF	chr22:41763336-41795332	VCaP	VCaP_rev	OK	1.68913	3.09895	0.875499	3.10308	5e-05	0.000274369	yes
ATP5L2	ATP5L2	ATP5L2	chr22:43013845-43045405	VCaP	VCaP_rev	NOTEST	0.541774	0.263349	-1.04072	0	1	1	no
ATXN7	ATXN7	ATXN7	chr3:63850232-63989136	VCaP	VCaP_rev	OK	5.76678	10.5765	0.875023	4.40034	5e-05	0.000274369	yes
MTIF2	MTIF2	MTIF2	chr2:55463755-55496384	VCaP	VCaP_rev	OK	5.8931	10.8066	0.874811	3.86863	5e-05	0.000274369	yes
PRKD3	PRKD3	PRKD3	chr2:37477645-37544222	VCaP	VCaP_rev	OK	1.72884	3.16493	0.87237	3.48862	5e-05	0.000274369	yes
RASSF5	RASSF5	RASSF5	chr1:206680878-206762616	VCaP	VCaP_rev	OK	6.68507	12.2348	0.871981	4.04157	5e-05	0.000274369	yes
MIPOL1	MIPOL1	MIPOL1	chr14:37667117-38020464	VCaP	VCaP_rev	OK	2.27989	4.16702	0.870053	3.9352	5e-05	0.000274369	yes
SH3YL1	SH3YL1	SH3YL1	chr2:218135-264068	VCaP	VCaP_rev	OK	18.2524	33.357	0.869903	4.20772	5e-05	0.000274369	yes
GLI3	GLI3	GLI3	chr7:42000547-42276618	VCaP	VCaP_rev	OK	1.24407	2.27236	0.869126	3.48411	5e-05	0.000274369	yes
IL17RD	IL17RD	IL17RD	chr3:57124009-57199403	VCaP	VCaP_rev	OK	1.63721	2.9887	0.868284	3.87767	5e-05	0.000274369	yes
ATP6V0A4	ATP6V0A4	ATP6V0A4	chr7:138391038-138490769	VCaP	VCaP_rev	NOTEST	0.0380077	0	#NAME?	0	1	1	no
C3orf26	C3orf26	C3orf26	chr3:99273152-99897476	VCaP	VCaP_rev	OK	18.8606	34.4062	0.867298	4.21395	5e-05	0.000274369	yes
UXT	UXT	UXT	chrX:47511190-47519776	VCaP	VCaP_rev	OK	35.6776	65.0501	0.866534	3.75588	5e-05	0.000274369	yes
ATP6V0CP3	ATP6V0CP3	ATP6V0CP3	chr6:42695313-42695932	VCaP	VCaP_rev	NOTEST	0	0	0	0	1	1	no
SSTR1	SSTR1	SSTR1	chr14:38677203-38682268	VCaP	VCaP_rev	OK	7.12877	12.9964	0.866389	4.21142	5e-05	0.000274369	yes
ATP6V0D2	ATP6V0D2	ATP6V0D2	chr8:87111138-87166454	VCaP	VCaP_rev	NOTEST	0.558854	0.725631	0.376765	0	1	1	no
ARAP3	ARAP3	ARAP3	chr5:141032967-141061800	VCaP	VCaP_rev	OK	9.73253	17.7381	0.865967	4.08801	5e-05	0.000274369	yes
CARM1	CARM1	CARM1	chr19:10982252-11039357	VCaP	VCaP_rev	OK	10.753	19.5935	0.865639	2.79658	5e-05	0.000274369	yes
FBL	FBL	FBL	chr19:40325092-40337054	VCaP	VCaP_rev	OK	116.471	212.168	0.865234	4.32096	5e-05	0.000274369	yes
ATP6V1B1	ATP6V1B1	ATP6V1B1	chr2:71162997-71192561	VCaP	VCaP_rev	NOTEST	0.886074	0.769258	-0.203961	0	1	1	no
DHX33	DHX33	DHX33	chr17:5344231-5372380	VCaP	VCaP_rev	OK	5.35811	9.75395	0.864261	4.17104	5e-05	0.000274369	yes
FOXO4	FOXO4	FOXO4	chrX:70315998-70323384	VCaP	VCaP_rev	OK	8.29577	15.0956	0.863683	4.04276	5e-05	0.000274369	yes
NAA15	NAA15	NAA15	chr4:140211070-140311935	VCaP	VCaP_rev	OK	9.08777	16.5235	0.862519	3.26533	5e-05	0.000274369	yes
PIGA	PIGA	PIGA	chrX:15337572-15353676	VCaP	VCaP_rev	OK	5.88908	10.7004	0.86155	3.93503	5e-05	0.000274369	yes
RPL36A	RPL36A	RPL36A	chrX:100645877-100669128	VCaP	VCaP_rev	OK	418.928	760.147	0.859575	3.98374	5e-05	0.000274369	yes
NFIB	NFIB	NFIB	chr9:14081841-14398982	VCaP	VCaP_rev	OK	23.1305	41.9633	0.859331	4.36537	5e-05	0.000274369	yes
BZW2	BZW2	BZW2	chr7:16685758-16746148	VCaP	VCaP_rev	OK	25.5413	46.3179	0.858734	4.02494	5e-05	0.000274369	yes
KRI1	KRI1	KRI1	chr19:10654646-10676702	VCaP	VCaP_rev	OK	13.9424	25.2828	0.858674	3.46131	5e-05	0.000274369	yes
ATP6V1G2	ATP6V1G2	ATP6V1G2	chr6_ssto_hap7:2827543-2845430	VCaP	VCaP_rev	NOTEST	1.17057	0.56261	-1.057	0	1	1	no
SYNGAP1	SYNGAP1	SYNGAP1	chr6_ssto_hap7:4868092-4901710	VCaP	VCaP_rev	OK	9.08259	16.4698	0.858644	4.07349	5e-05	0.000274369	yes
ATP6V1G3	ATP6V1G3	ATP6V1G3	chr1:198492351-198510075	VCaP	VCaP_rev	NOTEST	0	0	0	0	1	1	no
RPS15A	RPS15A	RPS15A	chr16:18794276-18801656	VCaP	VCaP_rev	OK	814.399	1476.09	0.857978	4.38761	5e-05	0.000274369	yes
ATP2B4	ATP2B4	ATP2B4	chr1:203595914-203713209	VCaP	VCaP_rev	OK	1.98748	3.59714	0.855909	3.964	5e-05	0.000274369	yes
UBE2D3	UBE2D3	UBE2D3	chr4:103717132-103790032	VCaP	VCaP_rev	OK	66.1227	119.582	0.854786	4.27028	5e-05	0.000274369	yes
GYG2	GYG2	GYG2	chrX:2746862-2800861	VCaP	VCaP_rev	OK	2.54797	4.60308	0.853252	3.06886	5e-05	0.000274369	yes
EGR1	EGR1	EGR1	chr5:137801180-137805004	VCaP	VCaP_rev	OK	3.04791	5.50621	0.853239	3.28848	5e-05	0.000274369	yes
GEMIN5	GEMIN5	GEMIN5	chr5:154266975-154317776	VCaP	VCaP_rev	OK	5.30921	9.58878	0.85285	4.11201	5e-05	0.000274369	yes
MUM1	MUM1	MUM1	chr19:1354975-1378430	VCaP	VCaP_rev	OK	10.905	19.6907	0.852529	3.95273	5e-05	0.000274369	yes
ATP8B3	ATP8B3	ATP8B3	chr19:1782073-1812270	VCaP	VCaP_rev	NOTEST	0.290799	0.251244	-0.210935	0	1	1	no
H2AFY2	H2AFY2	H2AFY2	chr10:71812356-71892690	VCaP	VCaP_rev	OK	15.8054	28.5186	0.85148	3.3837	5e-05	0.000274369	yes
ATP8B5P	ATP8B5P	ATP8B5P	chr9:35406751-35483026	VCaP	VCaP_rev	NOTEST	0.148537	0	#NAME?	0	1	1	no
RPL3	RPL3	RPL3	chr22:39708886-39715670	VCaP	VCaP_rev	OK	1086.1	1959.22	0.851119	4.3754	5e-05	0.000274369	yes
STXBP1	STXBP1	STXBP1	chr9:130374485-130454995	VCaP	VCaP_rev	OK	19.3516	34.8763	0.84979	4.12408	5e-05	0.000274369	yes
LPCAT2	LPCAT2	LPCAT2	chr16:55542912-55620582	VCaP	VCaP_rev	OK	1.35869	2.44829	0.849561	3.00042	5e-05	0.000274369	yes
ATPAF1-AS1	ATPAF1-AS1	ATPAF1-AS1	chr1:47137496-47139256	VCaP	VCaP_rev	NOTEST	0.0653526	0.186445	1.51243	0	1	1	no
GNB2L1	GNB2L1	GNB2L1	chr5:180663927-180670906	VCaP	VCaP_rev	OK	1950.24	3513.79	0.849374	4.36464	5e-05	0.000274369	yes
CDK18	CDK18	CDK18	chr1:205473683-205501921	VCaP	VCaP_rev	OK	2.50913	4.51959	0.849006	3.01131	5e-05	0.000274369	yes
BAZ2B	BAZ2B	BAZ2B	chr2:160175489-160473059	VCaP	VCaP_rev	OK	2.4432	4.40004	0.848744	4.17084	5e-05	0.000274369	yes
DUS3L	DUS3L	DUS3L	chr19:5785152-5791249	VCaP	VCaP_rev	OK	8.47007	15.2486	0.848227	3.92996	5e-05	0.000274369	yes
ABCB10	ABCB10	ABCB10	chr1:229652328-229694442	VCaP	VCaP_rev	OK	3.15801	5.68353	0.847771	3.55325	5e-05	0.000274369	yes
SRBD1	SRBD1	SRBD1	chr2:45615818-45838433	VCaP	VCaP_rev	OK	2.44313	4.39414	0.846848	3.20709	5e-05	0.000274369	yes
ATRNL1	ATRNL1	ATRNL1	chr10:116853123-117708496	VCaP	VCaP_rev	NOTEST	0.15189	0.2798	0.881372	0	1	1	no
MANBA	MANBA	MANBA	chr4:103552642-103682151	VCaP	VCaP_rev	OK	4.75494	8.54002	0.844814	3.84199	5e-05	0.000274369	yes
NLE1	NLE1	NLE1	chr17:33458367-33469322	VCaP	VCaP_rev	OK	12.8312	23.0116	0.842703	4.12073	5e-05	0.000274369	yes
ASAP2	ASAP2	ASAP2	chr2:9346893-9545812	VCaP	VCaP_rev	OK	8.94975	16.0477	0.842452	3.97942	5e-05	0.000274369	yes
TAPBPL	TAPBPL	TAPBPL	chr12:6561176-6579843	VCaP	VCaP_rev	OK	6.24873	11.2017	0.842077	3.0545	5e-05	0.000274369	yes
EPT1	EPT1	EPT1	chr2:26531040-26618759	VCaP	VCaP_rev	OK	9.55129	17.107	0.840821	4.0862	5e-05	0.000274369	yes
SDCCAG3	SDCCAG3	SDCCAG3	chr9:139296373-139305054	VCaP	VCaP_rev	OK	33.9876	60.8558	0.840387	4.05917	5e-05	0.000274369	yes
DPY19L4	DPY19L4	DPY19L4	chr8:95732102-95806076	VCaP	VCaP_rev	OK	4.25939	7.62481	0.840053	3.98845	5e-05	0.000274369	yes
ATXN3L	ATXN3L	ATXN3L	chrX:13328770-13338518	VCaP	VCaP_rev	NOTEST	0	0	0	0	1	1	no
AIMP1	AIMP1	AIMP1	chr4:106967232-107270381	VCaP	VCaP_rev	OK	9.45898	16.927	0.83957	3.32202	5e-05	0.000274369	yes
ST6GALNAC1	ST6GALNAC1	ST6GALNAC1	chr17:74620844-74639894	VCaP	VCaP_rev	OK	10.6395	19.0373	0.839399	3.96188	5e-05	0.000274369	yes
PSMD5	PSMD5	PSMD5	chr9:123578331-123605206	VCaP	VCaP_rev	OK	2.83428	5.07136	0.839393	3.24125	5e-05	0.000274369	yes
AFF1	AFF1	AFF1	chr4:87856153-88062206	VCaP	VCaP_rev	OK	30.662	54.797	0.837645	4.32167	5e-05	0.000274369	yes
FUS	FUS	FUS	chr16:31191430-31206192	VCaP	VCaP_rev	OK	20.7529	37.0617	0.836614	4.17193	5e-05	0.000274369	yes
ATXN8OS	ATXN8OS	ATXN8OS	chr13:70274724-70713885	VCaP	VCaP_rev	NOTEST	0.407575	0.963444	1.24114	0	1	1	no
FBXW8	FBXW8	FBXW8	chr12:117348760-117468953	VCaP	VCaP_rev	OK	8.50696	15.1895	0.83636	4.24891	5e-05	0.000274369	yes
USP38	USP38	USP38	chr4:144106069-144143141	VCaP	VCaP_rev	OK	4.12021	7.35303	0.835621	4.16396	5e-05	0.000274369	yes
RPS11	RPS11	RPS11	chr19:49999633-50002944	VCaP	VCaP_rev	OK	3364.63	5997.9	0.834007	4.30661	5e-05	0.000274369	yes
DNAJB14	DNAJB14	DNAJB14	chr4:100820709-100867879	VCaP	VCaP_rev	OK	7.12023	12.6883	0.833504	3.99822	5e-05	0.000274369	yes
AURKAPS1	AURKAPS1	AURKAPS1	chr1:220321609-220445843	VCaP	VCaP_rev	NOTEST	1.00556	0.511022	-0.976545	0	1	1	no
ZNF346	ZNF346	ZNF346	chr5:176449696-176493745	VCaP	VCaP_rev	OK	4.4793	7.98111	0.833318	3.62135	5e-05	0.000274369	yes
AURKC	AURKC	AURKC	chr19:57742376-57746916	VCaP	VCaP_rev	NOTEST	1.27337	1.157	-0.138257	0	1	1	no
CAMSAP3	CAMSAP3	CAMSAP3	chr19:7660787-7683196	VCaP	VCaP_rev	OK	11.9287	21.2196	0.830954	3.90133	5e-05	0.000274369	yes
PABPC1	PABPC1	PABPC1	chr8:101715143-101734315	VCaP	VCaP_rev	OK	577.874	1026.71	0.8292	4.2766	5e-05	0.000274369	yes
ZNF512B	ZNF512B	ZNF512B	chr20:62571181-62601218	VCaP	VCaP_rev	OK	15.7119	27.9046	0.828644	3.17927	5e-05	0.000274369	yes
RPL9	RPL9	RPL9	chr4:39455744-39460568	VCaP	VCaP_rev	OK	991.06	1759.93	0.82847	4.29064	5e-05	0.000274369	yes
AVP	AVP	AVP	chr20:3063201-3065370	VCaP	VCaP_rev	NOTEST	0.102912	0	#NAME?	0	1	1	no
RPS9	RPS9	RPS9	chr19:54704725-54711515	VCaP	VCaP_rev	OK	749.234	1330.36	0.82833	4.273	5e-05	0.000274369	yes
AVPR1A	AVPR1A	AVPR1A	chr12:63540215-63546590	VCaP	VCaP_rev	NOTEST	0.0108727	0.0155078	0.512289	0	1	1	no
MAFG-AS1	MAFG-AS1	MAFG-AS1	chr17:79885704-79888629	VCaP	VCaP_rev	OK	6.82865	12.1185	0.827536	3.47643	5e-05	0.000274369	yes
AVPR2	AVPR2	AVPR2	chrX:153167984-153172620	VCaP	VCaP_rev	NOTEST	0.0306773	0.0437695	0.512754	0	1	1	no
AWAT1	AWAT1	AWAT1	chrX:69454504-69460511	VCaP	VCaP_rev	NOTEST	0	0	0	0	1	1	no
AWAT2	AWAT2	AWAT2	chrX:69260391-69269788	VCaP	VCaP_rev	NOTEST	0.0223528	0	#NAME?	0	1	1	no
AXDND1	AXDND1	AXDND1	chr1:179334854-179545084	VCaP	VCaP_rev	NOTEST	0.0374719	0.02792	-0.424511	0	1	1	no
FAM217B	FAM217B	FAM217B	chr20:58508818-58523702	VCaP	VCaP_rev	OK	6.92754	12.2866	0.826671	3.20072	5e-05	0.000274369	yes
OSTC	OSTC	OSTC	chr4:109571740-109588980	VCaP	VCaP_rev	OK	29.5662	52.4221	0.826227	3.92423	5e-05	0.000274369	yes
AXL	AXL	AXL	chr19:41725107-41767671	VCaP	VCaP_rev	NOTEST	0.360022	0.271452	-0.407384	0	1	1	no
STRN	STRN	STRN	chr2:37064840-37193615	VCaP	VCaP_rev	OK	2.15587	3.82034	0.825433	4.01772	5e-05	0.000274369	yes
RPTOR	RPTOR	RPTOR	chr17:78518624-78940173	VCaP	VCaP_rev	OK	7.88517	13.9723	0.82536	3.91448	5e-05	0.000274369	yes
LEPREL2	LEPREL2	LEPREL2	chr12:6937571-6949018	VCaP	VCaP_rev	OK	5.40248	9.56839	0.824654	3.60832	5e-05	0.000274369	yes
SNHG5	SNHG5	SNHG5	chr6:86386724-86388451	VCaP	VCaP_rev	OK	92.1219	163.151	0.824595	3.97677	5e-05	0.000274369	yes
SLC37A4	SLC37A4	SLC37A4	chr11:118895060-118901616	VCaP	VCaP_rev	OK	17.236	30.5249	0.824562	4.03803	5e-05	0.000274369	yes
AZU1	AZU1	AZU1	chr19:827830-832017	VCaP	VCaP_rev	NOTEST	0.0922404	0	#NAME?	0	1	1	no
RPL28	RPL28	RPL28	chr19:55897299-55903451	VCaP	VCaP_rev	OK	720.832	1276.12	0.824028	3.70022	5e-05	0.000274369	yes
FAM76B	FAM76B	FAM76B	chr11:95502105-95522954	VCaP	VCaP_rev	OK	4.29204	7.59789	0.823936	3.83781	5e-05	0.000274369	yes
ACCN2	ACCN2	ACCN2	chr12:50451486-50477394	VCaP	VCaP_rev	OK	5.54229	9.80874	0.823585	3.82019	5e-05	0.000274369	yes
B3GALT1	B3GALT1	B3GALT1	chr2:168675181-168727366	VCaP	VCaP_rev	NOTEST	0.0218526	0	#NAME?	0	1	1	no
B3GALT2	B3GALT2	B3GALT2	chr1:193091087-193223942	VCaP	VCaP_rev	NOTEST	0.983674	1.0503	0.0945516	0	1	1	no
B3GALT4	B3GALT4	B3GALT4	chr6_qbl_hap6:4477155-4478841	VCaP	VCaP_rev	NOTEST	1.25782	0.25883	-2.28085	0	1	1	no
ZFAND5	ZFAND5	ZFAND5	chr9:74966340-74980163	VCaP	VCaP_rev	OK	18.9535	33.4681	0.82032	4.06299	5e-05	0.000274369	yes
ACPP	ACPP	ACPP	chr3:132036210-132087146	VCaP	VCaP_rev	OK	841.264	1485.07	0.819905	4.06884	5e-05	0.000274369	yes
B3GALTL	B3GALTL	B3GALTL	chr13:31774111-31906411	VCaP	VCaP_rev	NOTEST	1.0062	0.861366	-0.224225	0	1	1	no
SRP72	SRP72	SRP72	chr4:57333761-57369847	VCaP	VCaP_rev	OK	21.8529	38.5677	0.819567	4.01193	5e-05	0.000274369	yes
RPL19	RPL19	RPL19	chr17:37356535-37360980	VCaP	VCaP_rev	OK	1963.35	3464.31	0.819255	4.23998	5e-05	0.000274369	yes
CNKSR2	CNKSR2	CNKSR2	chrX:21392535-21672813	VCaP	VCaP_rev	OK	1.92104	3.38804	0.818565	3.21669	5e-05	0.000274369	yes
FAM195B	FAM195B	FAM195B	chr17:79780292-79791167	VCaP	VCaP_rev	OK	22.1248	38.9948	0.817613	3.79049	5e-05	0.000274369	yes
MTR	MTR	MTR	chr1:236958580-237067281	VCaP	VCaP_rev	OK	2.65376	4.67419	0.816675	3.92177	5e-05	0.000274369	yes
B3GNT3	B3GNT3	B3GNT3	chr19:17905918-17924385	VCaP	VCaP_rev	NOTEST	0.23974	0.124958	-0.940029	0	1	1	no
MEX3B	MEX3B	MEX3B	chr15:82334127-82338361	VCaP	VCaP_rev	OK	4.30386	7.58006	0.816578	3.62674	5e-05	0.000274369	yes
C8orf37	C8orf37	C8orf37	chr8:96257140-96822371	VCaP	VCaP_rev	OK	2.12299	3.73784	0.81611	2.81442	5e-05	0.000274369	yes
B3GNT6	B3GNT6	B3GNT6	chr11:76745434-76753005	VCaP	VCaP_rev	NOTEST	0.433205	0.643358	0.570574	0	1	1	no
B3GNT7	B3GNT7	B3GNT7	chr2:232260334-232265875	VCaP	VCaP_rev	NOTEST	0.867719	0.60286	-0.525406	0	1	1	no
B3GNT8	B3GNT8	B3GNT8	chr19:41931263-41934635	VCaP	VCaP_rev	NOTEST	0.505541	0.428841	-0.237388	0	1	1	no
B3GNT9	B3GNT9	B3GNT9	chr16:67143914-67184902	VCaP	VCaP_rev	NOTEST	0.34589	0.604049	0.804353	0	1	1	no
NADKD1	NADKD1	NADKD1	chr5:36192693-36242258	VCaP	VCaP_rev	OK	8.15596	14.3531	0.815439	3.96547	5e-05	0.000274369	yes
RPS18	RPS18	RPS18	chr6_ssto_hap7:4720053-4720706	VCaP	VCaP_rev	OK	3498.73	6149.04	0.81353	4.20559	5e-05	0.000274369	yes
B4GALNT2	B4GALNT2	B4GALNT2	chr17:47209821-47247351	VCaP	VCaP_rev	NOTEST	0	0	0	0	1	1	no
UGP2	UGP2	UGP2	chr2:64068097-64118696	VCaP	VCaP_rev	OK	11.1455	19.583	0.813142	3.87597	5e-05	0.000274369	yes
RPL32	RPL32	RPL32	chr3:12876443-12883081	VCaP	VCaP_rev	OK	535.193	939.652	0.812067	4.20712	5e-05	0.000274369	yes
TMEM51	TMEM51	TMEM51	chr1:15479027-15546974	VCaP	VCaP_rev	OK	4.38216	7.69318	0.811937	2.90605	5e-05	0.000274369	yes
PVT1	PVT1	PVT1	chr8:128806778-129113499	VCaP	VCaP_rev	OK	15.1396	26.5743	0.811704	3.83277	5e-05	0.000274369	yes
FMNL2	FMNL2	FMNL2	chr2:153191750-153506348	VCaP	VCaP_rev	OK	2.08477	3.65649	0.810571	3.36414	5e-05	0.000274369	yes
SUPT7L	SUPT7L	SUPT7L	chr2:27848505-27917847	VCaP	VCaP_rev	OK	9.71897	17.0453	0.810496	2.84667	5e-05	0.000274369	yes
SMC6	SMC6	SMC6	chr2:17845078-17935096	VCaP	VCaP_rev	OK	2.31036	4.04957	0.809648	3.36808	5e-05	0.000274369	yes
NDUFA11	NDUFA11	NDUFA11	chr19:5891286-5904024	VCaP	VCaP_rev	OK	73.7351	129.173	0.80888	3.75574	5e-05	0.000274369	yes
PARP8	PARP8	PARP8	chr5:49961732-50142356	VCaP	VCaP_rev	OK	1.9411	3.3997	0.80853	3.56041	5e-05	0.000274369	yes
C19orf70	C19orf70	C19orf70	chr19:5678432-5680911	VCaP	VCaP_rev	OK	26.0218	45.5321	0.807164	3.88679	5e-05	0.000274369	yes
ZBTB44	ZBTB44	ZBTB44	chr11:130096573-130184607	VCaP	VCaP_rev	OK	8.29912	14.5209	0.807103	3.93966	5e-05	0.000274369	yes
CCDC78	CCDC78	CCDC78	chr16:771157-776473	VCaP	VCaP_rev	OK	11.7168	20.4971	0.806836	3.59988	5e-05	0.000274369	yes
BAALC	BAALC	BAALC	chr8:104145190-104242533	VCaP	VCaP_rev	NOTEST	0.149423	0.0387219	-1.94818	0	1	1	no
BAAT	BAAT	BAAT	chr9:104122698-104147287	VCaP	VCaP_rev	NOTEST	0.390531	0.248221	-0.653812	0	1	1	no
THADA	THADA	THADA	chr2:43457974-43823185	VCaP	VCaP_rev	OK	2.16185	3.78006	0.80614	3.51637	5e-05	0.000274369	yes
FRY	FRY	FRY	chr13:32605436-32870776	VCaP	VCaP_rev	OK	3.64996	6.38031	0.805746	3.86248	5e-05	0.000274369	yes
ZNF704	ZNF704	ZNF704	chr8:81540685-81787016	VCaP	VCaP_rev	OK	6.50257	11.3438	0.802822	3.96566	5e-05	0.000274369	yes
FLJ90757	FLJ90757	FLJ90757	chr17:79002932-79008519	VCaP	VCaP_rev	OK	6.85389	11.9506	0.802083	3.879	5e-05	0.000274369	yes
VOPP1	VOPP1	VOPP1	chr7:55538305-55640200	VCaP	VCaP_rev	OK	9.50182	16.5639	0.80177	3.81102	5e-05	0.000274369	yes
BACH2	BACH2	BACH2	chr6:90636246-91006627	VCaP	VCaP_rev	NOTEST	1.26846	0.129885	-3.28778	0	1	1	no
PPPDE2	PPPDE2	PPPDE2	chr22:41994031-42017061	VCaP	VCaP_rev	OK	19.051	33.1898	0.800877	3.8809	5e-05	0.000274369	yes
RABEPK	RABEPK	RABEPK	chr9:127962820-127996438	VCaP	VCaP_rev	OK	11.2474	19.5937	0.8008	3.56464	5e-05	0.000274369	yes
ZNF74	ZNF74	ZNF74	chr22:20748404-20762753	VCaP	VCaP_rev	OK	8.73508	15.2092	0.800056	3.92222	5e-05	0.000274369	yes
RPS16	RPS16	RPS16	chr19:39923846-39926618	VCaP	VCaP_rev	OK	1337.15	2328.12	0.800004	4.13587	5e-05	0.000274369	yes
ASXL1	ASXL1	ASXL1	chr20:30946146-31027122	VCaP	VCaP_rev	OK	21.8266	37.9714	0.798824	3.98579	5e-05	0.000274369	yes
CGRRF1	CGRRF1	CGRRF1	chr14:54976586-55005334	VCaP	VCaP_rev	OK	6.62997	11.5336	0.798766	2.85606	5e-05	0.000274369	yes
SSPO	SSPO	SSPO	chr7:149473130-149531053	VCaP	VCaP_rev	OK	1.43511	2.49602	0.798465	3.82962	5e-05	0.000274369	yes
BAGE	BAGE,BAGE5	BAGE,BAGE5	chr21:11020841-11098937	VCaP	VCaP_rev	NOTEST	0.518871	0.956944	0.883059	0	1	1	no
BAGE2	BAGE2	BAGE2	chr21:11020841-11098937	VCaP	VCaP_rev	NOTEST	0.038791	0	#NAME?	0	1	1	no
BAGE4	BAGE4	BAGE4	chr21:11020841-11098937	VCaP	VCaP_rev	NOTEST	0	0	0	0	1	1	no
BAGE5	BAGE5	BAGE5	chr21:11020841-11098937	VCaP	VCaP_rev	NOTEST	0	0	0	0	1	1	no
BAHCC1	BAHCC1	BAHCC1	chr17:79373539-79433358	VCaP	VCaP_rev	NOTEST	0.438562	0.539802	0.299649	0	1	1	no
EIF2AK2	EIF2AK2	EIF2AK2	chr2:37332283-37384190	VCaP	VCaP_rev	OK	10.7627	18.7165	0.798265	3.68641	5e-05	0.000274369	yes
APBB1	APBB1	APBB1	chr11:6416354-6440644	VCaP	VCaP_rev	OK	7.43037	12.907	0.796648	3.80645	5e-05	0.000274369	yes
HADH	HADH	HADH	chr4:108910869-108956331	VCaP	VCaP_rev	OK	32.5885	56.5938	0.796282	3.82445	5e-05	0.000274369	yes
BAI3	BAI3	BAI3	chr6:69345631-70099403	VCaP	VCaP_rev	NOTEST	0.00790626	0	#NAME?	0	1	1	no
LRRC20	LRRC20	LRRC20	chr10:72058728-72142382	VCaP	VCaP_rev	OK	4.74174	8.23352	0.796092	3.39481	5e-05	0.000274369	yes
B7H6	B7H6	B7H6	chr11:17373308-17398868	VCaP	VCaP_rev	OK	2.6261	4.5595	0.795955	3.70687	5e-05	0.000274369	yes
IMPA1	IMPA1	IMPA1	chr8:82569150-82598589	VCaP	VCaP_rev	OK	11.6657	20.243	0.795153	4.01866	5e-05	0.000274369	yes
NEIL1	NEIL1	NEIL1	chr15:75639330-75647592	VCaP	VCaP_rev	OK	5.96014	10.339	0.79468	3.1752	5e-05	0.000274369	yes
TCTN1	TCTN1	TCTN1	chr12:111051831-111127617	VCaP	VCaP_rev	OK	6.4172	11.1179	0.792867	3.27564	5e-05	0.000274369	yes
PION	PION	PION	chr7:76940067-77045717	VCaP	VCaP_rev	OK	3.69607	6.40346	0.792861	3.28279	5e-05	0.000274369	yes
CNOT6L	CNOT6L	CNOT6L	chr4:78634540-78740544	VCaP	VCaP_rev	OK	4.87356	8.43245	0.790976	3.66812	5e-05	0.000274369	yes
BANF2	BANF2	BANF2	chr20:17674319-17716517	VCaP	VCaP_rev	NOTEST	0	0	0	0	1	1	no
ATAD5	ATAD5	ATAD5	chr17:29159022-29222295	VCaP	VCaP_rev	OK	3.71216	6.4199	0.790292	3.79767	5e-05	0.000274369	yes
IFNGR2	IFNGR2	IFNGR2	chr21:34775201-34852316	VCaP	VCaP_rev	OK	37.8534	65.4569	0.790122	3.02431	5e-05	0.000274369	yes
ADD3	ADD3	ADD3	chr10:111705316-111895323	VCaP	VCaP_rev	OK	13.2879	22.9749	0.789941	3.79161	5e-05	0.000274369	yes
NAIP	NAIP	NAIP	chr5:70264309-70320941	VCaP	VCaP_rev	OK	3.19817	5.52678	0.789194	3.82368	5e-05	0.000274369	yes
BARHL1	BARHL1	BARHL1	chr9:135457992-135465640	VCaP	VCaP_rev	NOTEST	0.140478	0	#NAME?	0	1	1	no
BARHL2	BARHL2	BARHL2	chr1:91177578-91182794	VCaP	VCaP_rev	NOTEST	0.101255	0.0473497	-1.09657	0	1	1	no
BARX1	BARX1	BARX1	chr9:96713908-96717608	VCaP	VCaP_rev	NOTEST	0.829777	0.1979	-2.06795	0	1	1	no
BARX2	BARX2	BARX2	chr11:129245880-129322174	VCaP	VCaP_rev	NOTEST	0.677343	0.458151	-0.564062	0	1	1	no
INTS4	INTS4	INTS4	chr11:77589765-77705717	VCaP	VCaP_rev	OK	4.32772	7.47643	0.788743	3.40538	5e-05	0.000274369	yes
BASP1P1	BASP1P1	BASP1P1	chr13:23471168-23472320	VCaP	VCaP_rev	NOTEST	0	0	0	0	1	1	no
BATF	BATF	BATF	chr14:75988783-76013334	VCaP	VCaP_rev	NOTEST	0.498971	1.02942	1.0448	0	1	1	no
BATF2	BATF2	BATF2	chr11:64755416-64764517	VCaP	VCaP_rev	NOTEST	0.0665048	0.144412	1.11866	0	1	1	no
BATF3	BATF3	BATF3	chr1:212859758-212873327	VCaP	VCaP_rev	NOTEST	0.165376	0	#NAME?	0	1	1	no
LDLRAD3	LDLRAD3	LDLRAD3	chr11:35965611-36252841	VCaP	VCaP_rev	OK	7.93226	13.7007	0.788444	3.78485	5e-05	0.000274369	yes
CALHM2	CALHM2	CALHM2	chr10:105206542-105212162	VCaP	VCaP_rev	OK	6.01867	10.3924	0.788009	3.17478	5e-05	0.000274369	yes
PDZRN3	PDZRN3	PDZRN3	chr3:73431651-73674072	VCaP	VCaP_rev	OK	9.23534	15.9448	0.787851	3.9549	5e-05	0.000274369	yes
PLEKHG2	PLEKHG2	PLEKHG2	chr19:39903749-39919055	VCaP	VCaP_rev	OK	1.29511	2.23514	0.787286	3.09124	5e-05	0.000274369	yes
LARP7	LARP7	LARP7	chr4:113460488-113578742	VCaP	VCaP_rev	OK	18.1936	31.3738	0.786133	3.23193	5e-05	0.000274369	yes
SLC19A2	SLC19A2	SLC19A2	chr1:169433148-169455208	VCaP	VCaP_rev	OK	10.9605	18.8896	0.78528	3.75296	5e-05	0.000274369	yes
KIAA1549	KIAA1549	KIAA1549	chr7:138516126-138666064	VCaP	VCaP_rev	OK	7.01182	12.084	0.785233	3.8701	5e-05	0.000274369	yes
BBOX1	BBOX1	BBOX1	chr11:27062508-27149354	VCaP	VCaP_rev	NOTEST	0	0	0	0	1	1	no
FN3K	FN3K	FN3K	chr17:80693451-80709073	VCaP	VCaP_rev	OK	14.7712	25.4558	0.785208	3.7775	5e-05	0.000274369	yes
LTA4H	LTA4H	LTA4H	chr12:96394530-96437298	VCaP	VCaP_rev	OK	32.5954	56.141	0.784385	3.77041	5e-05	0.000274369	yes
BBS12	BBS12	BBS12	chr4:123653856-123666098	VCaP	VCaP_rev	NOTEST	0.376771	0.64948	0.785598	0	1	1	no
RPS24	RPS24	RPS24	chr10:79793517-79816571	VCaP	VCaP_rev	OK	2269.31	3908.43	0.784334	4.03853	5e-05	0.000274369	yes
NRSN1	NRSN1	NRSN1	chr6:24126413-24147757	VCaP	VCaP_rev	OK	4.59106	7.90625	0.784165	3.13194	5e-05	0.000274369	yes
TRAK1	TRAK1	TRAK1	chr3:42132745-42267268	VCaP	VCaP_rev	OK	7.67957	13.2191	0.783528	3.9062	5e-05	0.000274369	yes
SUMO2	SUMO2	SUMO2	chr17:73163824-73179098	VCaP	VCaP_rev	OK	269.552	463.581	0.782259	4.00139	5e-05	0.000274369	yes
PALM	PALM	PALM	chr19:708952-748330	VCaP	VCaP_rev	OK	7.30018	12.5536	0.7821	3.84142	5e-05	0.000274369	yes
GLTSCR2	GLTSCR2	GLTSCR2	chr19:48248792-48260323	VCaP	VCaP_rev	OK	111.288	191.356	0.781962	3.93912	5e-05	0.000274369	yes
ERG	ERG	ERG	chr21:39739182-40033704	VCaP	VCaP_rev	OK	40.6396	69.8328	0.781021	3.48128	5e-05	0.000274369	yes
BCAN	BCAN	BCAN	chr1:156611739-156629324	VCaP	VCaP_rev	NOTEST	0.264935	0.16318	-0.699172	0	1	1	no
PKI55	PKI55	PKI55	chr2:217081611-217084915	VCaP	VCaP_rev	OK	5.4946	9.44037	0.78083	3.68087	5e-05	0.000274369	yes
CPD	CPD	CPD	chr17:28705941-28796675	VCaP	VCaP_rev	OK	20.8652	35.8405	0.78049	3.96846	5e-05	0.000274369	yes
HAUS7	HAUS7	HAUS7	chrX:152713122-152736603	VCaP	VCaP_rev	OK	6.38524	10.9639	0.779949	3.17805	5e-05	0.000274369	yes
DNAJC12	DNAJC12	DNAJC12	chr10:69556426-69597937	VCaP	VCaP_rev	OK	11.428	19.5995	0.778246	3.21909	5e-05	0.000274369	yes
BCAR4	BCAR4	BCAR4	chr16:11913691-11922689	VCaP	VCaP_rev	NOTEST	0.118352	0.206352	0.802027	0	1	1	no
FAM172A	FAM172A	FAM172A	chr5:92953430-93447404	VCaP	VCaP_rev	OK	2.57795	4.42118	0.778207	3.23621	5e-05	0.000274369	yes
SMARCA5	SMARCA5	SMARCA5	chr4:144434615-144478642	VCaP	VCaP_rev	OK	9.56669	16.4028	0.777852	3.78269	5e-05	0.000274369	yes
HIVEP2	HIVEP2	HIVEP2	chr6:143072603-143266338	VCaP	VCaP_rev	OK	4.67289	8.01155	0.777768	3.62315	5e-05	0.000274369	yes
RPL24	RPL24	RPL24	chr3:101399933-101405563	VCaP	VCaP_rev	OK	739.212	1267.31	0.777705	3.98916	5e-05	0.000274369	yes
BCAT1	BCAT1	BCAT1	chr12:24962957-25102393	VCaP	VCaP_rev	NOTEST	0.109488	0.0308715	-1.82643	0	1	1	no
TFAP2A	TFAP2A	TFAP2A	chr6:10396915-10419797	VCaP	VCaP_rev	OK	3.54913	6.08332	0.777393	3.24952	5e-05	0.000274369	yes
PUS1	PUS1	PUS1	chr12:132413744-132428406	VCaP	VCaP_rev	OK	14.6606	25.1245	0.777155	3.69206	5e-05	0.000274369	yes
PBXIP1	PBXIP1	PBXIP1	chr1:154916558-154928567	VCaP	VCaP_rev	OK	13.9095	23.8373	0.777145	3.59991	5e-05	0.000274369	yes
BCHE	BCHE	BCHE	chr3:165490691-165555253	VCaP	VCaP_rev	NOTEST	0.249748	0.358522	0.521588	0	1	1	no
PPARA	PPARA	PPARA	chr22:46546498-46639653	VCaP	VCaP_rev	OK	2.77724	4.75633	0.776198	3.74595	5e-05	0.000274369	yes
GAS5	GAS5	GAS5	chr1:173832385-173837125	VCaP	VCaP_rev	OK	296.374	507.416	0.775751	3.84781	5e-05	0.000274369	yes
TCEA3	TCEA3	TCEA3	chr1:23707554-23751261	VCaP	VCaP_rev	OK	83.5786	143.012	0.774928	3.86762	5e-05	0.000274369	yes
LOC389906	LOC389906	LOC389906	chrX:3735575-3761935	VCaP	VCaP_rev	OK	9.62083	16.4418	0.773137	3.53375	5e-05	0.000274369	yes
RPS23	RPS23	RPS23	chr5:81569138-81574235	VCaP	VCaP_rev	OK	69.7492	119.181	0.772911	3.94521	5e-05	0.000274369	yes
BCL11B	BCL11B	BCL11B	chr14:99635624-99737822	VCaP	VCaP_rev	NOTEST	0.00885284	0.00827952	-0.0965935	0	1	1	no
BCL2	BCL2	BCL2	chr18:60790578-60986613	VCaP	VCaP_rev	NOTEST	1.2531	0.400222	-1.64663	0	1	1	no
BCL2A1	BCL2A1	BCL2A1	chr15:80253231-80263643	VCaP	VCaP_rev	NOTEST	0	0	0	0	1	1	no
AMPD3	AMPD3	AMPD3	chr11:10471867-10529126	VCaP	VCaP_rev	OK	4.51852	7.72014	0.772776	3.74916	5e-05	0.000274369	yes
BCL2L10	BCL2L10	BCL2L10	chr15:52401821-52404972	VCaP	VCaP_rev	NOTEST	0.666072	0.140128	-2.24894	0	1	1	no
SBK1	SBK1	SBK1	chr16:28303839-28335170	VCaP	VCaP_rev	OK	2.90858	4.96868	0.772546	3.43118	5e-05	0.000274369	yes
C12orf35	C12orf35	C12orf35	chr12:32112352-32146043	VCaP	VCaP_rev	OK	3.69284	6.30418	0.771578	3.68688	5e-05	0.000274369	yes
RPL31	RPL31	RPL31	chr2:101618690-101767846	VCaP	VCaP_rev	OK	616.797	1052.8	0.77137	3.74393	5e-05	0.000274369	yes
BCL2L14	BCL2L14	BCL2L14	chr12:12223877-12252627	VCaP	VCaP_rev	NOTEST	0.232172	0.0570038	-2.02606	0	1	1	no
BCL2L15	BCL2L15	BCL2L15	chr1:114356432-114447741	VCaP	VCaP_rev	NOTEST	0.82298	0.694643	-0.244586	0	1	1	no
GPR108	GPR108	GPR108	chr19:6729924-6737633	VCaP	VCaP_rev	OK	10.347	17.657	0.771035	3.76939	5e-05	0.000274369	yes
RPL7	RPL7	RPL7	chr8:74202873-74205869	VCaP	VCaP_rev	OK	1557.07	2656.58	0.770739	3.9902	5e-05	0.000274369	yes
KLHL3	KLHL3	KLHL3	chr5:136953188-137071779	VCaP	VCaP_rev	OK	3.50301	5.97251	0.769741	3.56711	5e-05	0.000274369	yes
ZBTB20	ZBTB20	ZBTB20	chr3:114056946-114866127	VCaP	VCaP_rev	OK	3.56949	6.0743	0.767001	3.08376	5e-05	0.000274369	yes
BCL6B	BCL6B	BCL6B	chr17:6926368-6932961	VCaP	VCaP_rev	NOTEST	0	0.0737711	inf	0	1	1	no
PNPLA6	PNPLA6	PNPLA6	chr19:7599037-7626653	VCaP	VCaP_rev	OK	6.00038	10.2109	0.766979	3.61054	5e-05	0.000274369	yes
NDUFA7	NDUFA7	NDUFA7	chr19:8376183-8386280	VCaP	VCaP_rev	OK	90.6935	154.246	0.76616	3.81464	5e-05	0.000274369	yes
RPL17	RPL17	RPL17	chr18:47007547-47018935	VCaP	VCaP_rev	OK	978.766	1664.53	0.766078	3.77186	5e-05	0.000274369	yes
RNF157	RNF157	RNF157	chr17:74132414-74236390	VCaP	VCaP_rev	OK	15.2804	25.9803	0.765733	3.70248	5e-05	0.000274369	yes
C17orf56	C17orf56	C17orf56	chr17:79202076-79212891	VCaP	VCaP_rev	OK	8.42642	14.3265	0.765691	3.64144	5e-05	0.000274369	yes
CHCHD7	CHCHD7	CHCHD7	chr8:57124314-57131176	VCaP	VCaP_rev	OK	7.45941	12.6822	0.765676	3.01071	5e-05	0.000274369	yes
CBX8	CBX8	CBX8	chr17:77768175-77770915	VCaP	VCaP_rev	OK	10.9488	18.6139	0.76561	3.45664	5e-05	0.000274369	yes
BCO2	BCO2	BCO2	chr11:112046207-112089649	VCaP	VCaP_rev	NOTEST	0.0982336	0.685744	2.80338	0	1	1	no
C20orf20	C20orf20	C20orf20	chr20:61427804-61431945	VCaP	VCaP_rev	OK	15.3067	26.0186	0.765379	3.65338	5e-05	0.000274369	yes
ZC3H6	ZC3H6	ZC3H6	chr2:113033177-113097640	VCaP	VCaP_rev	OK	1.00326	1.70381	0.764072	3.17413	5e-05	0.000274369	yes
BCORP1	BCORP1	BCORP1	chrY:21617316-21665039	VCaP	VCaP_rev	NOTEST	0.186555	0.0858791	-1.11922	0	1	1	no
TMEM97	TMEM97	TMEM97	chr17:26646120-26662495	VCaP	VCaP_rev	OK	51.2152	86.9764	0.764051	3.58662	5e-05	0.000274369	yes
BCRP2	BCRP2	BCRP2	chr22:21457304-21476575	VCaP	VCaP_rev	NOTEST	1.09728	1.24667	0.184149	0	1	1	no
DENND4A	DENND4A	DENND4A	chr15:65952956-66084631	VCaP	VCaP_rev	OK	5.33913	9.06219	0.763253	3.65303	5e-05	0.000274369	yes
ECSIT	ECSIT	ECSIT	chr19:11594241-11639987	VCaP	VCaP_rev	OK	29.5804	50.1604	0.76191	3.31596	5e-05	0.000274369	yes
PLA2G12A	PLA2G12A	PLA2G12A	chr4:110631144-110651242	VCaP	VCaP_rev	OK	7.71496	13.0817	0.761824	3.65008	5e-05	0.000274369	yes
BDAG1	BDAG1,LOC100499484	BDAG1,LOC100499484	chr9:100000707-100139577	VCaP	VCaP_rev	NOTEST	0.131941	0.35868	1.44281	0	1	1	no
STC2	STC2	STC2	chr5:172741725-172756506	VCaP	VCaP_rev	OK	9.06307	15.3269	0.75799	3.5476	5e-05	0.000274369	yes
PRIM1	PRIM1	PRIM1	chr12:57125363-57146146	VCaP	VCaP_rev	OK	20.3337	34.3829	0.75782	3.5811	5e-05	0.000274369	yes
BDKRB1	BDKRB1	BDKRB1	chr14:96722546-96731100	VCaP	VCaP_rev	NOTEST	0.296068	0	#NAME?	0	1	1	no
BDKRB2	BDKRB2	BDKRB2	chr14:96671134-96710666	VCaP	VCaP_rev	NOTEST	0	0	0	0	1	1	no
BDNF	BDNF	BDNF	chr11:27528398-27743605	VCaP	VCaP_rev	NOTEST	0.0912821	0.0171786	-2.40972	0	1	1	no
BDNF-AS1	BDNF-AS1	BDNF-AS1	chr11:27528398-27743605	VCaP	VCaP_rev	NOTEST	0.521847	0.951473	0.866537	0	1	1	no
BEND3	BEND3	BEND3	chr6:107386384-107435636	VCaP	VCaP_rev	OK	3.04722	5.14402	0.755404	3.70301	5e-05	0.000274369	yes
BEAN1	BEAN1	BEAN1	chr16:66461199-66527432	VCaP	VCaP_rev	NOTEST	0.0450984	0.060381	0.42102	0	1	1	no
TRIM65	TRIM65	TRIM65	chr17:73885040-73893084	VCaP	VCaP_rev	OK	10.8188	18.2577	0.754971	3.76434	5e-05	0.000274369	yes
BEGAIN	BEGAIN	BEGAIN	chr14:101003483-101036131	VCaP	VCaP_rev	NOTEST	0.130667	0.254343	0.960873	0	1	1	no
BEND2	BEND2	BEND2	chrX:18181050-18239024	VCaP	VCaP_rev	NOTEST	0.607687	0.503587	-0.271088	0	1	1	no
GALNTL4	GALNTL4	GALNTL4	chr11:11292420-11643561	VCaP	VCaP_rev	OK	7.557	12.7528	0.754932	3.52217	5e-05	0.000274369	yes
CEP57	CEP57	CEP57	chr11:95523624-95565857	VCaP	VCaP_rev	OK	14.073	23.7365	0.754174	3.49397	5e-05	0.000274369	yes
BEND5	BEND5	BEND5	chr1:48998526-50489626	VCaP	VCaP_rev	NOTEST	0.172616	0.535179	1.63245	0	1	1	no
BEND6	BEND6	BEND6	chr6:56819772-56892142	VCaP	VCaP_rev	NOTEST	0.155785	0.399431	1.35839	0	1	1	no
NETO2	NETO2	NETO2	chr16:47115430-47177936	VCaP	VCaP_rev	OK	6.8833	11.5922	0.751987	3.50182	5e-05	0.000274369	yes
BEST1	BEST1	BEST1	chr11:61717355-61735132	VCaP	VCaP_rev	NOTEST	0.63135	0.774299	0.294451	0	1	1	no
BEST2	BEST2	BEST2	chr19:12863406-12869271	VCaP	VCaP_rev	NOTEST	0.115079	0.163852	0.509772	0	1	1	no
BEST3	BEST3	BEST3	chr12:70047388-70093196	VCaP	VCaP_rev	NOTEST	0.258683	0.181606	-0.510375	0	1	1	no
BEST4	BEST4	BEST4	chr1:45249256-45253426	VCaP	VCaP_rev	NOTEST	0.0226831	0.133762	2.55997	0	1	1	no
CRYL1	CRYL1	CRYL1	chr13:20977805-21100012	VCaP	VCaP_rev	OK	12.4481	20.9551	0.751369	3.48379	5e-05	0.000274369	yes
C14orf167	C14orf167	C14orf167	chr14:24407939-24438488	VCaP	VCaP_rev	OK	12.7676	21.4796	0.750486	3.09275	5e-05	0.000274369	yes
BET3L	BET3L	BET3L	chr6:116817650-116880031	VCaP	VCaP_rev	NOTEST	0	0	0	0	1	1	no
ATXN7L2	ATXN7L2	ATXN7L2	chr1:110026560-110035420	VCaP	VCaP_rev	OK	4.5443	7.64348	0.750171	2.97221	5e-05	0.000274369	yes
NAALADL2	NAALADL2	NAALADL2	chr3:174577110-175523428	VCaP	VCaP_rev	OK	9.00371	15.1405	0.749826	3.47758	5e-05	0.000274369	yes
WDR43	WDR43	WDR43	chr2:29117532-29171080	VCaP	VCaP_rev	OK	14.8129	24.9064	0.749662	3.52718	5e-05	0.000274369	yes
BEX5	BEX5	BEX5	chrX:101408678-101410986	VCaP	VCaP_rev	NOTEST	0	0	0	0	1	1	no
EIF3E	EIF3E	EIF3E	chr8:109213971-109260959	VCaP	VCaP_rev	OK	223.771	376.135	0.749229	3.84925	5e-05	0.000274369	yes
MYT1	MYT1	MYT1	chr20:62795826-62873606	VCaP	VCaP_rev	OK	7.4621	12.543	0.749229	3.58548	5e-05	0.000274369	yes
BFSP2	BFSP2	BFSP2	chr3:133118789-133194056	VCaP	VCaP_rev	NOTEST	0	0	0	0	1	1	no
EPB41L4A-AS1	EPB41L4A-AS1	EPB41L4A-AS1	chr5:111496222-111498198	VCaP	VCaP_rev	OK	15.8016	26.5519	0.748749	3.42513	5e-05	0.000274369	yes
BGN	BGN	BGN	chrX:152760346-152775004	VCaP	VCaP_rev	NOTEST	0.608925	0.0273331	-4.47754	0	1	1	no
BHLHA15	BHLHA15	BHLHA15	chr7:97841565-97842271	VCaP	VCaP_rev	NOTEST	1.1201	0.55488	-1.01337	0	1	1	no
BHLHA9	BHLHA9	BHLHA9	chr17:1173857-1174565	VCaP	VCaP_rev	NOTEST	0.129391	0	#NAME?	0	1	1	no
LDLR	LDLR	LDLR	chr19:11200037-11244505	VCaP	VCaP_rev	OK	19.4144	32.5677	0.746315	3.69247	5e-05	0.000274369	yes
BHLHE22	BHLHE22	BHLHE22	chr8:65492794-65496191	VCaP	VCaP_rev	NOTEST	0.0134483	0	#NAME?	0	1	1	no
BHLHE23	BHLHE23	BHLHE23	chr20:61637330-61638387	VCaP	VCaP_rev	NOTEST	0	0	0	0	1	1	no
C20orf112	C20orf112	C20orf112	chr20:31030861-31172875	VCaP	VCaP_rev	OK	4.14242	6.94865	0.746258	3.51333	5e-05	0.000274369	yes
DCTD	DCTD	DCTD	chr4:183811243-183838630	VCaP	VCaP_rev	OK	25.6982	43.0707	0.745038	3.49868	5e-05	0.000274369	yes
BHMT	BHMT	BHMT	chr5:78407603-78428113	VCaP	VCaP_rev	NOTEST	0.056089	0.0266672	-1.07265	0	1	1	no
PLRG1	PLRG1	PLRG1	chr4:155456148-155471585	VCaP	VCaP_rev	OK	6.46152	10.8288	0.744927	3.65011	5e-05	0.000274369	yes
LPHN1	LPHN1	LPHN1	chr19:14247963-14316997	VCaP	VCaP_rev	OK	18.6032	31.1694	0.744584	3.71164	5e-05	0.000274369	yes
CDK5RAP3	CDK5RAP3	CDK5RAP3	chr17:46048428-46059147	VCaP	VCaP_rev	OK	44.6701	74.8343	0.744392	3.62693	5e-05	0.000274369	yes
IL17RB	IL17RB	IL17RB	chr3:53880576-53899827	VCaP	VCaP_rev	OK	12.4312	20.8182	0.743879	3.59662	5e-05	0.000274369	yes
DOCK1	DOCK1	DOCK1	chr10:128594022-129250780	VCaP	VCaP_rev	OK	6.12425	10.255	0.743726	3.4046	5e-05	0.000274369	yes
RPL22	RPL22	RPL22	chr1:6245079-6259679	VCaP	VCaP_rev	OK	363.104	607.923	0.743506	3.84945	5e-05	0.000274369	yes
UNK	UNK	UNK	chr17:73780919-73821886	VCaP	VCaP_rev	OK	15.9024	26.622	0.743378	3.15238	5e-05	0.000274369	yes
BIN2	BIN2	BIN2	chr12:51674821-51717938	VCaP	VCaP_rev	NOTEST	0	0	0	0	1	1	no
ASXL2	ASXL2	ASXL2	chr2:25962252-26101312	VCaP	VCaP_rev	OK	3.74587	6.26544	0.742112	3.51736	5e-05	0.000274369	yes
SRSF2	SRSF2	SRSF2	chr17:74730196-74775336	VCaP	VCaP_rev	OK	97.8265	163.612	0.74198	3.3227	5e-05	0.000274369	yes
BIRC3	BIRC3	BIRC3	chr11:102188180-102210135	VCaP	VCaP_rev	NOTEST	0.761994	0.943335	0.30799	0	1	1	no
RPS8	RPS8	RPS8	chr1:45241245-45244412	VCaP	VCaP_rev	OK	1327.45	2218.07	0.740651	3.81443	5e-05	0.000274369	yes
ZNRF3	ZNRF3	ZNRF3	chr22:29279754-29453476	VCaP	VCaP_rev	OK	3.53698	5.90874	0.740331	3.54872	5e-05	0.000274369	yes
BIRC7	BIRC7	BIRC7	chr20:61867275-61871854	VCaP	VCaP_rev	NOTEST	0.0614389	0	#NAME?	0	1	1	no
BIRC8	BIRC8	BIRC8	chr19:53792853-53794875	VCaP	VCaP_rev	NOTEST	0	0	0	0	1	1	no
PTPN18	PTPN18	PTPN18	chr2:131113579-131132982	VCaP	VCaP_rev	OK	12.4229	20.7493	0.740064	3.38667	5e-05	0.000274369	yes
NEK8	NEK8	NEK8	chr17:27055831-27069784	VCaP	VCaP_rev	OK	4.19231	6.99159	0.737876	3.02375	5e-05	0.000274369	yes
BK250D10.8	BK250D10.8	BK250D10.8	chr22:42348190-42354946	VCaP	VCaP_rev	NOTEST	0.282484	0.650101	1.20249	0	1	1	no
MXRA8	MXRA8	MXRA8	chr1:1288070-1293915	VCaP	VCaP_rev	OK	5.06864	8.45021	0.737388	2.971	5e-05	0.000274369	yes
BLID	BLID	BLID	chr11:121959810-122073770	VCaP	VCaP_rev	NOTEST	0	0	0	0	1	1	no
BLK	BLK	BLK	chr8:11351520-11422108	VCaP	VCaP_rev	NOTEST	0	0	0	0	1	1	no
PLA2G6	PLA2G6	PLA2G6	chr22:38507501-38577836	VCaP	VCaP_rev	OK	12.0712	20.1236	0.737322	3.65823	5e-05	0.000274369	yes
TCFL5	TCFL5	TCFL5	chr20:61448413-61493115	VCaP	VCaP_rev	OK	7.08806	11.8002	0.735354	3.13117	5e-05	0.000274369	yes
ZNF557	ZNF557	ZNF557	chr19:7069470-7087978	VCaP	VCaP_rev	OK	1.75724	2.92241	0.733848	2.90493	5e-05	0.000274369	yes
PHLDB2	PHLDB2	PHLDB2	chr3:111393522-111695364	VCaP	VCaP_rev	OK	9.5117	15.8104	0.733097	3.46991	5e-05	0.000274369	yes
RPL37A	RPL37A	RPL37A	chr2:217363519-217366188	VCaP	VCaP_rev	OK	1975.52	3282.49	0.732556	3.77987	5e-05	0.000274369	yes
RCL1	RCL1	RCL1	chr9:4792833-4861064	VCaP	VCaP_rev	OK	8.555	14.2144	0.732509	3.43209	5e-05	0.000274369	yes
MSH2	MSH2	MSH2	chr2:47630262-47710360	VCaP	VCaP_rev	OK	10.4316	17.3113	0.730759	3.56214	5e-05	0.000274369	yes
MDN1	MDN1	MDN1	chr6:90353230-90529442	VCaP	VCaP_rev	OK	7.3461	12.1818	0.72968	3.65643	5e-05	0.000274369	yes
PSD	PSD	PSD	chr10:104162375-104178901	VCaP	VCaP_rev	OK	10.0003	16.5761	0.72906	3.46581	5e-05	0.000274369	yes
RPL35A	RPL35A	RPL35A	chr3:197615945-197686886	VCaP	VCaP_rev	OK	890.076	1475.11	0.728821	3.72103	5e-05	0.000274369	yes
USP34	USP34	USP34	chr2:61404554-61697849	VCaP	VCaP_rev	OK	9.34682	15.4887	0.728668	3.31735	5e-05	0.000274369	yes
AP1AR	AP1AR	AP1AR	chr4:113152894-113191211	VCaP	VCaP_rev	OK	10.8568	17.9883	0.728461	3.50806	5e-05	0.000274369	yes
ANKRD13B	ANKRD13B	ANKRD13B	chr17:27920526-27948441	VCaP	VCaP_rev	OK	22.7994	37.7689	0.728202	3.45261	5e-05	0.000274369	yes
BMP10	BMP10	BMP10	chr2:69092612-69098649	VCaP	VCaP_rev	NOTEST	0	0	0	0	1	1	no
BMP15	BMP15	BMP15	chrX:50653734-50659641	VCaP	VCaP_rev	NOTEST	0	0	0	0	1	1	no
BMP2	BMP2	BMP2	chr20:6748744-6760910	VCaP	VCaP_rev	NOTEST	0.169437	0.0533672	-1.66672	0	1	1	no
TBC1D9	TBC1D9	TBC1D9	chr4:141541935-141677471	VCaP	VCaP_rev	OK	13.6868	22.6581	0.727242	3.53041	5e-05	0.000274369	yes
BMP3	BMP3	BMP3	chr4:81952118-81978685	VCaP	VCaP_rev	NOTEST	0.211671	0.316165	0.578854	0	1	1	no
BMP4	BMP4	BMP4	chr14:54416454-54423554	VCaP	VCaP_rev	NOTEST	0.723705	0.228313	-1.66439	0	1	1	no
BMP5	BMP5	BMP5	chr6:55620237-55740375	VCaP	VCaP_rev	NOTEST	0	0	0	0	1	1	no
BMP6	BMP6	BMP6	chr6:7727010-8102828	VCaP	VCaP_rev	NOTEST	0.298256	0.129502	-1.20357	0	1	1	no
RTN4	RTN4	RTN4	chr2:55199326-55277734	VCaP	VCaP_rev	OK	90.6989	150.101	0.726775	3.61188	5e-05	0.000274369	yes
CENPJ	CENPJ	CENPJ	chr13:25456411-25497085	VCaP	VCaP_rev	OK	4.6504	7.68975	0.725581	3.50756	5e-05	0.000274369	yes
C11orf54	C11orf54	C11orf54	chr11:93474792-93496247	VCaP	VCaP_rev	OK	7.84919	12.9733	0.724935	3.41716	5e-05	0.000274369	yes
BMPER	BMPER	BMPER	chr7:33944522-34195484	VCaP	VCaP_rev	NOTEST	0	0	0	0	1	1	no
RPS5	RPS5	RPS5	chr19:58898635-58906171	VCaP	VCaP_rev	OK	642.196	1061.23	0.724654	3.72309	5e-05	0.000274369	yes
SLC22A23	SLC22A23	SLC22A23	chr6:3269206-3456793	VCaP	VCaP_rev	OK	16.1094	26.6204	0.724633	3.57538	5e-05	0.000274369	yes
IMP4	IMP4	IMP4	chr2:131100488-131104197	VCaP	VCaP_rev	OK	30.3853	50.201	0.724341	3.41653	5e-05	0.000274369	yes
NFASC	NFASC	NFASC	chr1:204797781-204991950	VCaP	VCaP_rev	OK	5.76105	9.51367	0.723669	2.87562	5e-05	0.000274369	yes
BMS1P1	BMS1P1	BMS1P1	chr10:46737612-46762892	VCaP	VCaP_rev	NOTEST	0.285417	0.398933	0.483078	0	1	1	no
WDR90	WDR90	WDR90	chr16:699362-717829	VCaP	VCaP_rev	OK	3.4013	5.61466	0.723113	3.45679	5e-05	0.000274369	yes
BMS1P5	BMS1P5	BMS1P5	chr10:48927373-48952629	VCaP	VCaP_rev	NOTEST	0.134547	0.184444	0.455073	0	1	1	no
KIAA1804	KIAA1804	KIAA1804	chr1:233463513-233520894	VCaP	VCaP_rev	OK	3.41137	5.62922	0.722584	3.50656	5e-05	0.000274369	yes
BNC1	BNC1	BNC1	chr15:83924654-83953468	VCaP	VCaP_rev	NOTEST	0.368071	0.709807	0.947443	0	1	1	no
BNC2	BNC2	BNC2	chr9:16409500-16870786	VCaP	VCaP_rev	NOTEST	0.0220372	0.30592	3.79514	0	1	1	no
UBE2O	UBE2O	UBE2O	chr17:74385612-74449288	VCaP	VCaP_rev	OK	17.8638	29.4677	0.722096	3.56216	5e-05	0.000274369	yes
LRBA	LRBA	LRBA	chr4:151185810-151936649	VCaP	VCaP_rev	OK	10.0325	16.5447	0.721683	3.55656	5e-05	0.000274369	yes
AMZ2	AMZ2	AMZ2	chr17:66244144-66253305	VCaP	VCaP_rev	OK	32.6041	53.7608	0.721501	3.28531	5e-05	0.000274369	yes
BNIP3L	BNIP3L	BNIP3L	chr8:26240522-26270644	VCaP	VCaP_rev	NOTEST	0.10488	0.0477045	-1.13654	0	1	1	no
BNIPL	BNIPL	BNIPL	chr1:151009028-151020076	VCaP	VCaP_rev	NOTEST	0.919529	0.94888	0.0453314	0	1	1	no
BOC	BOC	BOC	chr3:112931374-113160361	VCaP	VCaP_rev	NOTEST	0.99337	0.259526	-1.93645	0	1	1	no
SLC12A9	SLC12A9	SLC12A9	chr7:100450357-100464634	VCaP	VCaP_rev	OK	5.44567	8.97864	0.721388	3.37707	5e-05	0.000274369	yes
TIMM44	TIMM44	TIMM44	chr19:7991602-8008708	VCaP	VCaP_rev	OK	16.0195	26.4035	0.720902	3.47136	5e-05	0.000274369	yes
BOD1P	BOD1P	BOD1P	chr18:54814292-54817639	VCaP	VCaP_rev	NOTEST	0.0208354	0	#NAME?	0	1	1	no
WASH5P	WASH5P	WASH5P	chr19:60950-70966	VCaP	VCaP_rev	OK	30.0674	49.5391	0.720365	3.45931	5e-05	0.000274369	yes
BOK-AS1	BOK-AS1	BOK-AS1	chr2:242483800-242513553	VCaP	VCaP_rev	NOTEST	0.209885	0	#NAME?	0	1	1	no
TTI1	TTI1	TTI1	chr20:36611422-36661833	VCaP	VCaP_rev	OK	11.5685	19.0586	0.720244	3.34044	5e-05	0.000274369	yes
BOLA2	BOLA2	BOLA2	chr16:30204255-30218248	VCaP	VCaP_rev	NOTEST	0	0	0	0	1	1	no
DENND5B	DENND5B	DENND5B	chr12:31535156-31743952	VCaP	VCaP_rev	OK	1.18445	1.95035	0.719515	2.90395	5e-05	0.000274369	yes
ILF3	ILF3	ILF3	chr19:10764936-10803095	VCaP	VCaP_rev	OK	72.5967	119.454	0.718482	3.56171	5e-05	0.000274369	yes
BOLL	BOLL	BOLL	chr2:198591602-198650938	VCaP	VCaP_rev	NOTEST	0.025456	0	#NAME?	0	1	1	no
SVIL	SVIL	SVIL	chr10:29746276-30024730	VCaP	VCaP_rev	OK	2.12982	3.50449	0.718473	3.18134	5e-05	0.000274369	yes
P4HTM	P4HTM	P4HTM	chr3:49027340-49044581	VCaP	VCaP_rev	OK	24.8018	40.7916	0.717828	3.35969	5e-05	0.000274369	yes
BPESC1	BPESC1	BPESC1	chr3:138823026-138844005	VCaP	VCaP_rev	NOTEST	0	0	0	0	1	1	no
RPS20	RPS20	RPS20	chr8:56980738-56987140	VCaP	VCaP_rev	OK	970.374	1595.44	0.717338	3.7141	5e-05	0.000274369	yes
NCEH1	NCEH1	NCEH1	chr3:172348434-172429008	VCaP	VCaP_rev	OK	4.27857	7.03362	0.717137	3.33801	5e-05	0.000274369	yes
BPI	BPI	BPI	chr20:36932551-36965905	VCaP	VCaP_rev	NOTEST	0	0	0	0	1	1	no
BPIFA1	BPIFA1	BPIFA1	chr20:31823801-31831115	VCaP	VCaP_rev	NOTEST	0	0	0	0	1	1	no
TFAP4	TFAP4	TFAP4	chr16:4307186-4323001	VCaP	VCaP_rev	OK	9.30925	15.2864	0.715511	3.41808	5e-05	0.000274369	yes
BPIFA3	BPIFA3	BPIFA3	chr20:31805134-31815559	VCaP	VCaP_rev	NOTEST	0	0	0	0	1	1	no
CSGALNACT1	CSGALNACT1	CSGALNACT1	chr8:19261671-19540261	VCaP	VCaP_rev	OK	4.89501	8.03651	0.715258	3.4098	5e-05	0.000274369	yes
BPIFB1	BPIFB1	BPIFB1	chr20:31870940-31897684	VCaP	VCaP_rev	NOTEST	0.370446	0.349625	-0.0834551	0	1	1	no
BPIFB2	BPIFB2	BPIFB2	chr20:31595406-31611515	VCaP	VCaP_rev	NOTEST	0.255996	0.294066	0.200018	0	1	1	no
BPIFB3	BPIFB3	BPIFB3	chr20:31643229-31661434	VCaP	VCaP_rev	NOTEST	0	0	0	0	1	1	no
BPIFB4	BPIFB4	BPIFB4	chr20:31669317-31699557	VCaP	VCaP_rev	NOTEST	0.0217862	0	#NAME?	0	1	1	no
BPIFB6	BPIFB6	BPIFB6	chr20:31619453-31631853	VCaP	VCaP_rev	NOTEST	0	0	0	0	1	1	no
BPIFC	BPIFC	BPIFC	chr22:32809833-32853373	VCaP	VCaP_rev	NOTEST	0	0	0	0	1	1	no
ABAT	ABAT	ABAT	chr16:8768443-8878432	VCaP	VCaP_rev	OK	2.28154	3.7457	0.715228	2.87639	5e-05	0.000274369	yes
MAP4K3	MAP4K3	MAP4K3	chr2:39476421-39664219	VCaP	VCaP_rev	OK	6.71073	11.0069	0.713868	3.37838	5e-05	0.000274369	yes
BPY2	BPY2	BPY2	chrY:26764150-26785352	VCaP	VCaP_rev	NOTEST	0	0	0	0	1	1	no
BPY2B	BPY2B	BPY2B	chrY:27177049-27198251	VCaP	VCaP_rev	NOTEST	0	0	0	0	1	1	no
KIF5A	KIF5A	KIF5A	chr12:57943846-57978554	VCaP	VCaP_rev	OK	3.4352	5.63191	0.713232	3.05877	5e-05	0.000274369	yes
CLPP	CLPP	CLPP	chr19:6361462-6368915	VCaP	VCaP_rev	OK	36.7863	60.2781	0.712465	3.53638	5e-05	0.000274369	yes
RPL27	RPL27	RPL27	chr17:41150445-41154971	VCaP	VCaP_rev	OK	1559.36	2553.34	0.711434	3.67331	5e-05	0.000274369	yes
DPY30	DPY30	DPY30	chr2:32248971-32264844	VCaP	VCaP_rev	OK	33.2591	54.4435	0.71101	3.48654	5e-05	0.000274369	yes
SP4	SP4	SP4	chr7:21467688-21554151	VCaP	VCaP_rev	OK	2.12706	3.48176	0.710952	2.98315	5e-05	0.000274369	yes
E2F3	E2F3	E2F3	chr6:20402136-20493945	VCaP	VCaP_rev	OK	19.2516	31.5091	0.710793	3.45357	5e-05	0.000274369	yes
SCOC	SCOC	SCOC	chr4:141178439-141303710	VCaP	VCaP_rev	OK	17.9631	29.3872	0.710153	3.39663	5e-05	0.000274369	yes
FARP1	FARP1	FARP1	chr13:98795433-99102023	VCaP	VCaP_rev	OK	13.5061	22.0728	0.708662	3.12983	5e-05	0.000274369	yes
CBX5	CBX5	CBX5	chr12:54624730-54673915	VCaP	VCaP_rev	OK	15.4634	25.2653	0.708307	3.60915	5e-05	0.000274369	yes
LPHN2	LPHN2	LPHN2	chr1:82266081-82458107	VCaP	VCaP_rev	OK	2.43313	3.97417	0.707838	3.08052	5e-05	0.000274369	yes
EPHB4	EPHB4	EPHB4	chr7:100400186-100425143	VCaP	VCaP_rev	OK	3.97099	6.48582	0.70779	3.28725	5e-05	0.000274369	yes
BRD7P3	BRD7P3	BRD7P3	chr6:118781934-119031238	VCaP	VCaP_rev	NOTEST	0.0860624	0.112154	0.382025	0	1	1	no
B4GALT2	B4GALT2	B4GALT2	chr1:44444873-44456843	VCaP	VCaP_rev	OK	29.2998	47.8123	0.706493	3.3762	5e-05	0.000274369	yes
ZNF358	ZNF358	ZNF358	chr19:7581003-7585911	VCaP	VCaP_rev	OK	22.7954	37.198	0.706479	3.25084	5e-05	0.000274369	yes
BRDT	BRDT	BRDT	chr1:92414927-92479985	VCaP	VCaP_rev	NOTEST	0.328618	0.197261	-0.736308	0	1	1	no
LPIN1	LPIN1	LPIN1	chr2:11886739-11967533	VCaP	VCaP_rev	OK	10.8905	17.7712	0.706473	3.36233	5e-05	0.000274369	yes
BREA2	BREA2	BREA2	chr8:144779284-144780583	VCaP	VCaP_rev	NOTEST	1.24814	0.819409	-0.607119	0	1	1	no
SDC4	SDC4	SDC4	chr20:43953928-43977064	VCaP	VCaP_rev	OK	16.6149	27.1106	0.706381	3.25007	5e-05	0.000274369	yes
NOP16	NOP16	NOP16	chr5:175810939-175815763	VCaP	VCaP_rev	OK	34.2388	55.8267	0.705325	3.34749	5e-05	0.000274369	yes
SMARCA4	SMARCA4	SMARCA4	chr19:11071597-11172958	VCaP	VCaP_rev	OK	42.0846	68.5747	0.704386	3.59006	5e-05	0.000274369	yes
RCN1	RCN1	RCN1	chr11:32112476-32127272	VCaP	VCaP_rev	OK	36.1087	58.8235	0.704046	3.4519	5e-05	0.000274369	yes
NAA38	NAA38	NAA38	chr7:117824085-117844093	VCaP	VCaP_rev	OK	2.88609	4.70008	0.703567	3.50695	5e-05	0.000274369	yes
OCLN	OCLN	OCLN	chr5:68788118-68853931	VCaP	VCaP_rev	OK	6.47896	10.5459	0.70285	3.3527	5e-05	0.000274369	yes
DBF4B	DBF4B	DBF4B	chr17:42785975-42829636	VCaP	VCaP_rev	OK	7.62859	12.4159	0.702705	3.38278	5e-05	0.000274369	yes
PTPN21	PTPN21	PTPN21	chr14:88932121-89021123	VCaP	VCaP_rev	OK	3.91088	6.35151	0.699607	3.38997	5e-05	0.000274369	yes
PRKAA2	PRKAA2	PRKAA2	chr1:57110989-57181008	VCaP	VCaP_rev	OK	1.53364	2.48735	0.697652	3.08432	5e-05	0.000274369	yes
PHF20	PHF20	PHF20	chr20:34359922-34538288	VCaP	VCaP_rev	OK	18.1646	29.4456	0.696925	3.45882	5e-05	0.000274369	yes
KIF3C	KIF3C	KIF3C	chr2:26149454-26205443	VCaP	VCaP_rev	OK	8.47667	13.7083	0.693476	3.22636	5e-05	0.000274369	yes
FAM123B	FAM123B	FAM123B	chrX:63404996-63425624	VCaP	VCaP_rev	OK	1.19412	1.93082	0.693268	2.72342	5e-05	0.000274369	yes
ZMYND8	ZMYND8	ZMYND8	chr20:45838380-45985474	VCaP	VCaP_rev	OK	52.4816	84.8311	0.692783	3.52811	5e-05	0.000274369	yes
MLLT6	MLLT6	MLLT6	chr17:36861872-36886056	VCaP	VCaP_rev	OK	14.3014	23.1131	0.692553	3.43154	5e-05	0.000274369	yes
BRS3	BRS3	BRS3	chrX:135570124-135574598	VCaP	VCaP_rev	NOTEST	0.054096	0	#NAME?	0	1	1	no
DIRAS1	DIRAS1	DIRAS1	chr19:2714564-2721390	VCaP	VCaP_rev	OK	6.29531	10.1722	0.692281	3.39401	5e-05	0.000274369	yes
MBP	MBP	MBP	chr18:74690788-74844774	VCaP	VCaP_rev	OK	11.2979	18.2529	0.692063	3.23007	5e-05	0.000274369	yes
UNC93B1	UNC93B1	UNC93B1	chr11:67758574-67771593	VCaP	VCaP_rev	OK	12.7475	20.5945	0.692047	3.28943	5e-05	0.000274369	yes
BRWD1-IT2	BRWD1-IT2	BRWD1-IT2	chr21:40685860-40686888	VCaP	VCaP_rev	NOTEST	0.834471	0.338705	-1.30083	0	1	1	no
B4GALT5	B4GALT5	B4GALT5	chr20:48249482-48330421	VCaP	VCaP_rev	OK	22.4969	36.3387	0.691781	3.43026	5e-05	0.000274369	yes
KIAA0240	KIAA0240	KIAA0240	chr6:42788793-42836296	VCaP	VCaP_rev	OK	5.47832	8.84663	0.691394	3.42416	5e-05	0.000274369	yes
PIGU	PIGU	PIGU	chr20:33148345-33265089	VCaP	VCaP_rev	OK	13.4774	21.7318	0.689268	3.46109	5e-05	0.000274369	yes
ERGIC1	ERGIC1	ERGIC1	chr5:172261222-172379688	VCaP	VCaP_rev	OK	155.382	250.493	0.688956	3.55713	5e-05	0.000274369	yes
ATP13A3	ATP13A3	ATP13A3	chr3:194123402-194188968	VCaP	VCaP_rev	OK	15.7732	25.4197	0.688469	3.42855	5e-05	0.000274369	yes
STRA13	STRA13	STRA13	chr17:79976578-79980773	VCaP	VCaP_rev	OK	132.979	214.224	0.687917	3.33275	5e-05	0.000274369	yes
BSND	BSND	BSND	chr1:55464616-55474465	VCaP	VCaP_rev	NOTEST	0	0	0	0	1	1	no
BSPH1	BSPH1	BSPH1	chr19:48471302-48495427	VCaP	VCaP_rev	NOTEST	0	0	0	0	1	1	no
TKT	TKT	TKT	chr3:53258722-53290130	VCaP	VCaP_rev	OK	170.169	274.062	0.687537	3.53244	5e-05	0.000274369	yes
BST1	BST1	BST1	chr4:15704572-15733796	VCaP	VCaP_rev	NOTEST	0.118484	0.930224	2.97289	0	1	1	no
BST2	BST2	BST2	chr19:17513754-17516384	VCaP	VCaP_rev	NOTEST	0	0.166221	inf	0	1	1	no
BSX	BSX	BSX	chr11:122848356-122852379	VCaP	VCaP_rev	NOTEST	0.519431	0	#NAME?	0	1	1	no
DCP1A	DCP1A	DCP1A	chr3:53317444-53381654	VCaP	VCaP_rev	OK	9.2614	14.9083	0.686819	3.25611	5e-05	0.000274369	yes
SLC25A4	SLC25A4	SLC25A4	chr4:186064416-186071538	VCaP	VCaP_rev	OK	6.5695	10.5694	0.686031	3.28094	5e-05	0.000274369	yes
PLA2G4C	PLA2G4C	PLA2G4C	chr19:48551099-48614109	VCaP	VCaP_rev	OK	9.27082	14.9102	0.685526	3.44415	5e-05	0.000274369	yes
BTBD11	BTBD11	BTBD11	chr12:107712196-108053419	VCaP	VCaP_rev	NOTEST	0.0293387	0	#NAME?	0	1	1	no
BTBD16	BTBD16	BTBD16	chr10:124030820-124097676	VCaP	VCaP_rev	NOTEST	0	0	0	0	1	1	no
BTBD17	BTBD17	BTBD17	chr17:72352554-72357958	VCaP	VCaP_rev	NOTEST	0	0	0	0	1	1	no
BTBD18	BTBD18	BTBD18	chr11:57479994-57586652	VCaP	VCaP_rev	NOTEST	0.144642	0.107717	-0.425239	0	1	1	no
BTBD19	BTBD19	BTBD19	chr1:45274153-45279801	VCaP	VCaP_rev	NOTEST	0.04782	0	#NAME?	0	1	1	no
SGMS2	SGMS2	SGMS2	chr4:108745720-108836204	VCaP	VCaP_rev	OK	12.026	19.3383	0.68531	3.31884	5e-05	0.000274369	yes
RPS10	RPS10	RPS10	chr6:34254972-34393902	VCaP	VCaP_rev	OK	1612.36	2592.51	0.685174	3.33128	5e-05	0.000274369	yes
NLRX1	NLRX1	NLRX1	chr11:119039439-119054725	VCaP	VCaP_rev	OK	3.54038	5.68666	0.68368	2.89745	5e-05	0.000274369	yes
TTC17	TTC17	TTC17	chr11:43380434-43516483	VCaP	VCaP_rev	OK	10.3702	16.6395	0.68216	3.17613	5e-05	0.000274369	yes
BTBD8	BTBD8	BTBD8	chr1:92545861-92613401	VCaP	VCaP_rev	NOTEST	0.31225	0.37901	0.279537	0	1	1	no
APBA2	APBA2	APBA2	chr15:29213839-29410516	VCaP	VCaP_rev	OK	9.82057	15.7562	0.682037	3.36896	5e-05	0.000274369	yes
TARBP1	TARBP1	TARBP1	chr1:234527058-234614849	VCaP	VCaP_rev	OK	7.95018	12.7551	0.682018	3.26304	5e-05	0.000274369	yes
KCTD15	KCTD15	KCTD15	chr19:34287750-34306666	VCaP	VCaP_rev	OK	8.79333	14.1049	0.681712	3.34845	5e-05	0.000274369	yes
MALAT1	MALAT1	MALAT1	chr11:65265232-65273939	VCaP	VCaP_rev	OK	735.152	1178.43	0.680757	3.12234	5e-05	0.000274369	yes
SEC24B	SEC24B	SEC24B	chr4:110351118-110461615	VCaP	VCaP_rev	OK	9.55258	15.3115	0.680658	3.13047	5e-05	0.000274369	yes
BTF3P11	BTF3P11	BTF3P11	chr13:77502584-77503224	VCaP	VCaP_rev	NOTEST	0.0979849	0	#NAME?	0	1	1	no
SLC2A1	SLC2A1	SLC2A1	chr1:43391045-43449029	VCaP	VCaP_rev	OK	9.63449	15.4399	0.680381	3.34859	5e-05	0.000274369	yes
ECE1	ECE1	ECE1	chr1:21543739-21672034	VCaP	VCaP_rev	OK	18.8381	30.1819	0.68003	3.33326	5e-05	0.000274369	yes
RASSF7	RASSF7	RASSF7	chr11:560970-564025	VCaP	VCaP_rev	OK	17.6981	28.2958	0.676993	3.18497	5e-05	0.000274369	yes
BTG4	BTG4	BTG4	chr11:111338255-111383079	VCaP	VCaP_rev	NOTEST	0	0	0	0	1	1	no
BTK	BTK	BTK	chrX:100604434-100641212	VCaP	VCaP_rev	NOTEST	0.189503	0.076316	-1.31217	0	1	1	no
BTLA	BTLA	BTLA	chr3:112182812-112218408	VCaP	VCaP_rev	NOTEST	0.0606461	0.0334715	-0.857482	0	1	1	no
BTN1A1	BTN1A1	BTN1A1	chr6:26501494-26510652	VCaP	VCaP_rev	NOTEST	0.963458	0.0825241	-3.54533	0	1	1	no
MMP24	MMP24	MMP24	chr20:33814538-33864804	VCaP	VCaP_rev	OK	7.02795	11.2295	0.676113	3.25417	5e-05	0.000274369	yes
PPAT	PPAT	PPAT	chr4:57259528-57301802	VCaP	VCaP_rev	OK	7.81938	12.4932	0.676013	3.22235	5e-05	0.000274369	yes
BTN2A3P	BTN2A3P	BTN2A3P	chr6:26421618-26430816	VCaP	VCaP_rev	NOTEST	0.590515	0.371712	-0.667791	0	1	1	no
NUP210	NUP210	NUP210	chr3:13357736-13461809	VCaP	VCaP_rev	OK	21.0132	33.5671	0.675751	3.40527	5e-05	0.000274369	yes
TRAP1	TRAP1	TRAP1	chr16:3702939-3767598	VCaP	VCaP_rev	OK	55.4845	88.5212	0.673937	3.05516	5e-05	0.000274369	yes
BTF3	BTF3	BTF3	chr5:72794249-72801448	VCaP	VCaP_rev	OK	214.063	341.491	0.67381	3.42099	5e-05	0.000274369	yes
BTNL2	BTNL2	BTNL2	chr6_ssto_hap7:3709955-3722348	VCaP	VCaP_rev	NOTEST	0	0	0	0	1	1	no
BTNL3	BTNL3	BTNL3	chr5:180415844-180433727	VCaP	VCaP_rev	NOTEST	0	0	0	0	1	1	no
BTNL8	BTNL8	BTNL8	chr5:180326076-180377906	VCaP	VCaP_rev	NOTEST	0.0306797	0.131298	2.09749	0	1	1	no
TSHZ1	TSHZ1	TSHZ1	chr18:72922709-73001905	VCaP	VCaP_rev	OK	5.55633	8.86066	0.673282	3.19279	5e-05	0.000274369	yes
GSTK1	GSTK1	GSTK1	chr7:142960521-142966222	VCaP	VCaP_rev	OK	45.4061	72.3951	0.673005	3.05773	5e-05	0.000274369	yes
CACNA1B	CACNA1B	CACNA1B	chr9:140772240-141019076	VCaP	VCaP_rev	OK	18.2297	29.0544	0.672468	3.40368	5e-05	0.000274369	yes
ENOX2	ENOX2	ENOX2	chrX:129757356-130037208	VCaP	VCaP_rev	OK	3.32419	5.2978	0.67239	2.89194	5e-05	0.000274369	yes
RRP1B	RRP1B	RRP1B	chr21:45079431-45115960	VCaP	VCaP_rev	OK	15.8349	25.2354	0.67234	3.27751	5e-05	0.000274369	yes
HMP19	HMP19	HMP19	chr5:173472723-173536182	VCaP	VCaP_rev	OK	19.9508	31.7809	0.671712	3.10963	5e-05	0.000274369	yes
NCAM1	NCAM1	NCAM1	chr11:112831968-113149158	VCaP	VCaP_rev	OK	3.3249	5.29367	0.670958	3.21626	5e-05	0.000274369	yes
CISD2	CISD2	CISD2	chr4:103790134-103940896	VCaP	VCaP_rev	OK	5.73133	9.12354	0.670724	3.23331	5e-05	0.000274369	yes
BVES-AS1	BVES-AS1	BVES-AS1	chr6:105585561-105627858	VCaP	VCaP_rev	NOTEST	0.200175	0.126935	-0.657169	0	1	1	no
KHSRP	KHSRP	KHSRP	chr19:6413118-6424822	VCaP	VCaP_rev	OK	45.1403	71.8476	0.670523	3.36934	5e-05	0.000274369	yes
PGRMC2	PGRMC2	PGRMC2	chr4:129190391-129209984	VCaP	VCaP_rev	OK	9.54254	15.1861	0.670311	3.31812	5e-05	0.000274369	yes
LPIN3	LPIN3	LPIN3	chr20:39969559-39995498	VCaP	VCaP_rev	OK	4.16092	6.62167	0.670291	2.92898	5e-05	0.000274369	yes
SBF2	SBF2	SBF2	chr11:9776316-10315754	VCaP	VCaP_rev	OK	7.11086	11.3136	0.669967	3.03025	5e-05	0.000274369	yes
LOC338799	LOC338799	LOC338799	chr12:122233172-122241390	VCaP	VCaP_rev	OK	12.1032	19.2529	0.66969	3.07433	5e-05	0.000274369	yes
C10orf103	C10orf103	C10orf103	chr10:75007124-75118617	VCaP	VCaP_rev	NOTEST	0.978718	1.0569	0.110875	0	1	1	no
C10orf105	C10orf105	C10orf105	chr10:73156690-73575704	VCaP	VCaP_rev	NOTEST	0.00946439	0	#NAME?	0	1	1	no
C10orf107	C10orf107	C10orf107	chr10:63422718-63526091	VCaP	VCaP_rev	NOTEST	0.122717	0.149788	0.287582	0	1	1	no
SALL2	SALL2	SALL2	chr14:21989231-22005337	VCaP	VCaP_rev	OK	3.46021	5.50422	0.669681	3.09288	5e-05	0.000274369	yes
C10orf11	C10orf11	C10orf11	chr10:77542518-78317126	VCaP	VCaP_rev	NOTEST	0.566337	0.316647	-0.838784	0	1	1	no
C10orf111	C10orf111	C10orf111	chr10:15137383-15146256	VCaP	VCaP_rev	NOTEST	0.545526	0.248595	-1.13385	0	1	1	no
C10orf113	C10orf113	C10orf113	chr10:21068902-21463852	VCaP	VCaP_rev	NOTEST	0.113814	0.324731	1.51256	0	1	1	no
C10orf114	C10orf114	C10orf114	chr10:21783420-21786213	VCaP	VCaP_rev	NOTEST	0.314943	0.0880296	-1.83903	0	1	1	no
DDR1	DDR1	DDR1	chr6_qbl_hap6:2144847-2160922	VCaP	VCaP_rev	OK	36.2938	57.7318	0.669644	3.30463	5e-05	0.000274369	yes
NFIC	NFIC	NFIC	chr19:3359560-3469215	VCaP	VCaP_rev	OK	17.353	27.5972	0.669335	3.34395	5e-05	0.000274369	yes
ASB13	ASB13	ASB13	chr10:5680819-5708558	VCaP	VCaP_rev	OK	9.8539	15.6705	0.669288	3.27882	5e-05	0.000274369	yes
C10orf120	C10orf120	C10orf120	chr10:124457224-124459338	VCaP	VCaP_rev	NOTEST	0	0	0	0	1	1	no
C10orf122	C10orf122	C10orf122	chr10:127344262-127371713	VCaP	VCaP_rev	NOTEST	0	0	0	0	1	1	no
C10orf125	C10orf125	C10orf125	chr10:135168657-135171529	VCaP	VCaP_rev	NOTEST	0	0.266449	inf	0	1	1	no
C10orf128	C10orf128	C10orf128	chr10:50363890-50396407	VCaP	VCaP_rev	NOTEST	0	0	0	0	1	1	no
C10orf129	C10orf129	C10orf129	chr10:96953956-96988686	VCaP	VCaP_rev	NOTEST	0	0	0	0	1	1	no
MYBBP1A	MYBBP1A	MYBBP1A	chr17:4402128-4458681	VCaP	VCaP_rev	OK	28.5883	45.4594	0.669154	3.20702	5e-05	0.000274369	yes
C10orf136	C10orf136	C10orf136	chr10:44340753-44346070	VCaP	VCaP_rev	NOTEST	0	0	0	0	1	1	no
TMEM184C	TMEM184C	TMEM184C	chr4:148538538-148556672	VCaP	VCaP_rev	OK	10.2025	16.2233	0.66914	3.20832	5e-05	0.000274369	yes
C10orf140	C10orf140	C10orf140	chr10:21802408-21814611	VCaP	VCaP_rev	NOTEST	0.620146	0.568837	-0.124593	0	1	1	no
C10orf2	C10orf2	C10orf2	chr10:102747292-102754158	VCaP	VCaP_rev	OK	10.6084	16.8639	0.668726	3.35011	5e-05	0.000274369	yes
EIF2D	EIF2D	EIF2D	chr1:206764973-206785904	VCaP	VCaP_rev	OK	22.6814	36.044	0.668249	3.09225	5e-05	0.000274369	yes
MARCKSL1	MARCKSL1	MARCKSL1	chr1:32799439-32801834	VCaP	VCaP_rev	OK	215.186	341.947	0.668189	3.43103	5e-05	0.000274369	yes
C10orf27	C10orf27	C10orf27	chr10:72530994-72545157	VCaP	VCaP_rev	NOTEST	0.10965	0	#NAME?	0	1	1	no
KDM2B	KDM2B	KDM2B	chr12:121866899-122018920	VCaP	VCaP_rev	OK	5.68457	9.02798	0.667353	3.22371	5e-05	0.000274369	yes
EPHA10	EPHA10	EPHA10	chr1:38181645-38230824	VCaP	VCaP_rev	OK	3.97651	6.312	0.666593	3.09688	5e-05	0.000274369	yes
NET1	NET1	NET1	chr10:5454517-5500426	VCaP	VCaP_rev	OK	54.8651	87.0799	0.66645	3.41259	5e-05	0.000274369	yes
TIMM13	TIMM13	TIMM13	chr19:2389783-2427875	VCaP	VCaP_rev	OK	53.5139	84.9294	0.66635	3.27	5e-05	0.000274369	yes
C10orf40	C10orf40	C10orf40	chr10:61717974-61720671	VCaP	VCaP_rev	NOTEST	0	0	0	0	1	1	no
C12orf73	C12orf73	C12orf73	chr12:104343980-104350993	VCaP	VCaP_rev	OK	9.90287	15.7053	0.665336	2.98059	5e-05	0.000274369	yes
AKNA	AKNA	AKNA	chr9:117096432-117156685	VCaP	VCaP_rev	OK	2.44527	3.87646	0.664746	3.1335	5e-05	0.000274369	yes
C10orf53	C10orf53	C10orf53	chr10:50887683-50916956	VCaP	VCaP_rev	NOTEST	0	0	0	0	1	1	no
C10orf54	C10orf54	C10orf54	chr10:73156690-73575704	VCaP	VCaP_rev	NOTEST	0.0237368	0.0210126	-0.175871	0	1	1	no
C10orf55	C10orf55	C10orf55	chr10:75669726-75682535	VCaP	VCaP_rev	NOTEST	0	0	0	0	1	1	no
TMEM48	TMEM48	TMEM48	chr1:54231133-54304225	VCaP	VCaP_rev	OK	10.5928	16.7873	0.664287	3.11221	5e-05	0.000274369	yes
C10orf62	C10orf62	C10orf62	chr10:99344101-99372555	VCaP	VCaP_rev	NOTEST	0	0	0	0	1	1	no
C10orf67	C10orf67	C10orf67	chr10:23605519-23633772	VCaP	VCaP_rev	NOTEST	0.317434	0.169187	-0.907839	0	1	1	no
C10orf68	C10orf68	C10orf68	chr10:32735040-33171792	VCaP	VCaP_rev	NOTEST	0.0512099	0.272161	2.40996	0	1	1	no
C10orf71	C10orf71	C10orf71	chr10:50507186-50535537	VCaP	VCaP_rev	NOTEST	0.639829	0.523087	-0.290637	0	1	1	no
PPM1G	PPM1G	PPM1G	chr2:27604060-27632496	VCaP	VCaP_rev	OK	55.6147	88.1299	0.664165	3.30793	5e-05	0.000274369	yes
C10orf81	C10orf81	C10orf81	chr10:115511212-115542192	VCaP	VCaP_rev	NOTEST	0.234732	0.257103	0.131332	0	1	1	no
C10orf82	C10orf82	C10orf82	chr10:118423206-118429481	VCaP	VCaP_rev	NOTEST	0	0	0	0	1	1	no
MICAL3	MICAL3	MICAL3	chr22:18270415-18507325	VCaP	VCaP_rev	OK	16.9285	26.8218	0.663946	3.31817	5e-05	0.000274369	yes
C10orf90	C10orf90	C10orf90	chr10:128113573-128210010	VCaP	VCaP_rev	NOTEST	0.022768	0.0212939	-0.0965652	0	1	1	no
C10orf91	C10orf91	C10orf91	chr10:134258713-134261825	VCaP	VCaP_rev	NOTEST	0	0	0	0	1	1	no
IGBP1	IGBP1	IGBP1	chrX:69353317-69386173	VCaP	VCaP_rev	OK	12.0134	19.0326	0.663828	3.12675	5e-05	0.000274369	yes
C10orf96	C10orf96	C10orf96	chr10:118083939-118139541	VCaP	VCaP_rev	NOTEST	0.0286962	0.0409311	0.512336	0	1	1	no
C10orf99	C10orf99	C10orf99	chr10:85933553-85945050	VCaP	VCaP_rev	NOTEST	0	0	0	0	1	1	no
PHB2	PHB2	PHB2	chr12:7074514-7079916	VCaP	VCaP_rev	OK	137.02	216.886	0.662547	3.35071	5e-05	0.000274369	yes
STK4	STK4	STK4	chr20:43595119-43708593	VCaP	VCaP_rev	OK	7.77299	12.3036	0.662537	3.10266	5e-05	0.000274369	yes
C11orf16	C11orf16	C11orf16	chr11:8932700-8954553	VCaP	VCaP_rev	NOTEST	0.0249381	0.0355639	0.512064	0	1	1	no
MXRA7	MXRA7	MXRA7	chr17:74671808-74707056	VCaP	VCaP_rev	OK	8.91205	14.0962	0.661481	2.98604	5e-05	0.000274369	yes
BIRC6	BIRC6	BIRC6	chr2:32582095-32843965	VCaP	VCaP_rev	OK	8.52741	13.4772	0.660337	3.3136	5e-05	0.000274369	yes
C11orf21	C11orf21	C11orf21	chr11:2317506-2323143	VCaP	VCaP_rev	NOTEST	0	0	0	0	1	1	no
HMGA1	HMGA1	HMGA1	chr6:34204576-34214008	VCaP	VCaP_rev	OK	149.737	236.142	0.657227	3.33145	5e-05	0.000274369	yes
TSPAN8	TSPAN8	TSPAN8	chr12:71518876-71551779	VCaP	VCaP_rev	OK	84.8077	133.683	0.656553	3.203	5e-05	0.000274369	yes
PPP1R14B	PPP1R14B	PPP1R14B	chr11:64011950-64014413	VCaP	VCaP_rev	OK	559.196	881.444	0.656514	3.38851	5e-05	0.000274369	yes
C11orf34	C11orf34	C11orf34	chr11:112118875-112131583	VCaP	VCaP_rev	NOTEST	0.0810076	0.16323	1.01078	0	1	1	no
RRP15	RRP15	RRP15	chr1:218458628-218511325	VCaP	VCaP_rev	OK	3.03131	4.77347	0.655097	3.31857	5e-05	0.000274369	yes
C11orf36	C11orf36	C11orf36	chr11:3239173-3244361	VCaP	VCaP_rev	NOTEST	0.0412574	0	#NAME?	0	1	1	no
C11orf40	C11orf40	C11orf40	chr11:4592652-4599050	VCaP	VCaP_rev	NOTEST	0	0	0	0	1	1	no
C11orf41	C11orf41	C11orf41	chr11:33563876-33695646	VCaP	VCaP_rev	NOTEST	0.0285097	0.0275612	-0.0488145	0	1	1	no
C11orf42	C11orf42	C11orf42	chr11:6226797-6232365	VCaP	VCaP_rev	NOTEST	0.0912822	0.0651025	-0.48762	0	1	1	no
RCC2	RCC2	RCC2	chr1:17733250-17766250	VCaP	VCaP_rev	OK	41.4261	65.1366	0.652931	3.30951	5e-05	0.000274369	yes
LRPPRC	LRPPRC	LRPPRC	chr2:44113362-44223144	VCaP	VCaP_rev	OK	24.0607	37.8155	0.652302	3.29326	5e-05	0.000274369	yes
BTN3A1	BTN3A1	BTN3A1	chr6:26402464-26415444	VCaP	VCaP_rev	OK	6.45148	10.1391	0.652226	3.15791	5e-05	0.000274369	yes
SIPA1L1	SIPA1L1	SIPA1L1	chr14:71996041-72206120	VCaP	VCaP_rev	OK	5.36438	8.39575	0.646246	3.14775	5e-05	0.000274369	yes
CTSF	CTSF	CTSF	chr11:66330934-66336047	VCaP	VCaP_rev	OK	48.4346	75.8019	0.646196	3.1754	5e-05	0.000274369	yes
FAM60A	FAM60A	FAM60A	chr12:31433519-31479159	VCaP	VCaP_rev	OK	30.3072	47.4081	0.645473	3.1416	5e-05	0.000274369	yes
MRPL4	MRPL4	MRPL4	chr19:10362639-10370736	VCaP	VCaP_rev	OK	39.6908	62.0666	0.645011	2.96216	5e-05	0.000274369	yes
R3HDM1	R3HDM1	R3HDM1	chr2:136289082-136482839	VCaP	VCaP_rev	OK	6.95014	10.8594	0.643832	3.13004	5e-05	0.000274369	yes
SYBU	SYBU	SYBU	chr8:110586404-110704020	VCaP	VCaP_rev	OK	4.89061	7.63602	0.642807	2.62762	5e-05	0.000274369	yes
RAC3	RAC3	RAC3	chr17:79989531-79992080	VCaP	VCaP_rev	OK	30.1235	47.0003	0.641779	3.15115	5e-05	0.000274369	yes
NBAS	NBAS	NBAS	chr2:15307031-15701454	VCaP	VCaP_rev	OK	3.56204	5.55652	0.641481	3.1407	5e-05	0.000274369	yes
C19orf24	C19orf24	C19orf24	chr19:1275519-1279243	VCaP	VCaP_rev	OK	43.22	67.3995	0.641038	3.09936	5e-05	0.000274369	yes
C11orf65	C11orf65	C11orf65	chr11:108253726-108338258	VCaP	VCaP_rev	NOTEST	0.33981	0.189238	-0.844523	0	1	1	no
RSF1	RSF1	RSF1	chr11:77377273-77531880	VCaP	VCaP_rev	OK	12.0857	18.8261	0.639431	3.05478	5e-05	0.000274369	yes
DNMT1	DNMT1	DNMT1	chr19:10244021-10305755	VCaP	VCaP_rev	OK	27.6141	42.993	0.638697	3.23844	5e-05	0.000274369	yes
RPS14	RPS14	RPS14	chr5:149823791-149829319	VCaP	VCaP_rev	OK	776.219	1205.56	0.635164	3.23894	5e-05	0.000274369	yes
UBXN1	UBXN1	UBXN1	chr11:62443971-62446527	VCaP	VCaP_rev	OK	34.7877	54.0154	0.634792	3.0237	5e-05	0.000274369	yes
RPS12	RPS12	RPS12	chr6:133135707-133138703	VCaP	VCaP_rev	OK	1431.4	2222.39	0.634689	3.26705	5e-05	0.000274369	yes
RRP1	RRP1	RRP1	chr21:45209417-45223983	VCaP	VCaP_rev	OK	33.8044	52.4608	0.634027	3.00414	5e-05	0.000274369	yes
AMD1	AMD1	AMD1	chr6:111195986-111216913	VCaP	VCaP_rev	OK	237.669	368.646	0.633283	3.29105	5e-05	0.000274369	yes
SRSF7	SRSF7	SRSF7	chr2:38970740-38978636	VCaP	VCaP_rev	OK	39.7513	61.567	0.631155	3.09207	5e-05	0.000274369	yes
BCAT2	BCAT2	BCAT2	chr19:49298318-49314320	VCaP	VCaP_rev	OK	33.585	51.989	0.63039	2.92531	5e-05	0.000274369	yes
HIP1	HIP1	HIP1	chr7:75162618-75368283	VCaP	VCaP_rev	OK	4.73743	7.33308	0.630315	2.95541	5e-05	0.000274369	yes
MRPL12	MRPL12	MRPL12	chr17:79670399-79674556	VCaP	VCaP_rev	OK	127.639	197.277	0.628156	3.11381	5e-05	0.000274369	yes
C11orf85	C11orf85	C11orf85	chr11:64705928-64727609	VCaP	VCaP_rev	NOTEST	0.374764	0.925662	1.3045	0	1	1	no
C11orf86	C11orf86	C11orf86	chr11:66742753-66744479	VCaP	VCaP_rev	NOTEST	0	0	0	0	1	1	no
C11orf87	C11orf87	C11orf87	chr11:109292845-109299893	VCaP	VCaP_rev	NOTEST	0	0	0	0	1	1	no
C11orf88	C11orf88	C11orf88	chr11:111385509-111407756	VCaP	VCaP_rev	NOTEST	0	0.323698	inf	0	1	1	no
C11orf9	C11orf9	C11orf9	chr11:61520120-61555989	VCaP	VCaP_rev	NOTEST	0.22307	0.331047	0.56954	0	1	1	no
C11orf91	C11orf91	C11orf91	chr11:33719653-33722286	VCaP	VCaP_rev	NOTEST	0	0	0	0	1	1	no
ZNF738	ZNF738	ZNF738	chr19:21541734-21571384	VCaP	VCaP_rev	OK	1.39191	2.15086	0.62785	2.87306	5e-05	0.000274369	yes
TMSB10	TMSB10	TMSB10	chr2:85132762-85133799	VCaP	VCaP_rev	OK	538.133	831.441	0.627651	3.16549	5e-05	0.000274369	yes
C11orf94	C11orf94	C11orf94	chr11:45928085-45928833	VCaP	VCaP_rev	NOTEST	1.04277	0.942846	-0.145329	0	1	1	no
MRPL11	MRPL11	MRPL11	chr11:66202549-66206310	VCaP	VCaP_rev	OK	56.0251	86.4866	0.626403	3.0613	5e-05	0.000274369	yes
C11orf96	C11orf96	C11orf96	chr11:43964105-43965433	VCaP	VCaP_rev	NOTEST	0.288972	0.139682	-1.04878	0	1	1	no
C4orf32	C4orf32	C4orf32	chr4:113066552-113110237	VCaP	VCaP_rev	OK	7.90973	12.1994	0.625106	3.04948	5e-05	0.000274369	yes
C12orf12	C12orf12	C12orf12	chr12:91345991-91348953	VCaP	VCaP_rev	NOTEST	0	0	0	0	1	1	no
CENPV	CENPV	CENPV	chr17:16245847-16256812	VCaP	VCaP_rev	OK	33.3249	51.3763	0.624502	3.05346	5e-05	0.000274369	yes
AIG1	AIG1	AIG1	chr6:143382022-143661441	VCaP	VCaP_rev	OK	13.4213	20.6869	0.62419	2.85178	5e-05	0.000274369	yes
EEF1D	EEF1D	EEF1D	chr8:144661866-144679845	VCaP	VCaP_rev	OK	135.381	208.549	0.623361	2.95182	5e-05	0.000274369	yes
CALCOCO1	CALCOCO1	CALCOCO1	chr12:54104901-54121307	VCaP	VCaP_rev	OK	17.3361	26.6938	0.622724	2.90068	5e-05	0.000274369	yes
C12orf33	C12orf33	C12orf33	chr12:9208184-9217666	VCaP	VCaP_rev	NOTEST	0.119286	0.108861	-0.131936	0	1	1	no
BCL7A	BCL7A	BCL7A	chr12:122459860-122499950	VCaP	VCaP_rev	OK	10.1336	15.6033	0.622709	3.08194	5e-05	0.000274369	yes
NISCH	NISCH	NISCH	chr3:52489523-52527088	VCaP	VCaP_rev	OK	20.1752	31.0192	0.62058	3.07205	5e-05	0.000274369	yes
C12orf36	C12orf36	C12orf36	chr12:13523604-13529679	VCaP	VCaP_rev	NOTEST	0	0.0204281	inf	0	1	1	no
C12orf37	C12orf37	C12orf37	chr12:91311799-91342446	VCaP	VCaP_rev	NOTEST	0.0900865	0.159499	0.824163	0	1	1	no
C12orf39	C12orf39	C12orf39	chr12:21679255-21684210	VCaP	VCaP_rev	NOTEST	0.34357	0	#NAME?	0	1	1	no
NR1D2	NR1D2	NR1D2	chr3:23986750-24022109	VCaP	VCaP_rev	OK	6.26779	9.63577	0.620445	3.00699	5e-05	0.000274369	yes
C12orf40	C12orf40	C12orf40	chr12:40019971-40115720	VCaP	VCaP_rev	NOTEST	0	0	0	0	1	1	no
C12orf42	C12orf42	C12orf42	chr12:103695732-103889749	VCaP	VCaP_rev	NOTEST	0.0583807	0	#NAME?	0	1	1	no
2009-09-01	2009-09-01	2009-09-01	chr17:75277491-75496678	VCaP	VCaP_rev	OK	64.4499	99.0811	0.62043	3.18243	5e-05	0.000274369	yes
KNTC1	KNTC1	KNTC1	chr12:123011808-123110947	VCaP	VCaP_rev	OK	6.99445	10.7511	0.620195	2.89777	5e-05	0.000274369	yes
TM9SF4	TM9SF4	TM9SF4	chr20:30697308-30755061	VCaP	VCaP_rev	OK	31.1765	47.8784	0.618914	3.08844	5e-05	0.000274369	yes
RPS6KA4	RPS6KA4	RPS6KA4	chr11:64126624-64139687	VCaP	VCaP_rev	OK	49.899	76.6136	0.618589	3.11884	5e-05	0.000274369	yes
SF3B14	SF3B14	SF3B14	chr2:24290453-24299314	VCaP	VCaP_rev	OK	75.938	116.443	0.616728	2.85493	5e-05	0.000274369	yes
CTNND2	CTNND2	CTNND2	chr5:10971951-11904110	VCaP	VCaP_rev	OK	16.9492	25.9444	0.614205	3.01603	5e-05	0.000274369	yes
C12orf50	C12orf50	C12orf50	chr12:88373815-88423176	VCaP	VCaP_rev	NOTEST	0	0	0	0	1	1	no
CD97	CD97	CD97	chr19:14491955-14519537	VCaP	VCaP_rev	OK	10.8327	16.5763	0.613727	2.98405	5e-05	0.000274369	yes
SLC7A1	SLC7A1	SLC7A1	chr13:30083550-30169825	VCaP	VCaP_rev	OK	26.4767	40.4665	0.612009	3.10973	5e-05	0.000274369	yes
C12orf53	C12orf53	C12orf53	chr12:6802956-6810009	VCaP	VCaP_rev	NOTEST	0.149774	0.512428	1.77457	0	1	1	no
C12orf54	C12orf54	C12orf54	chr12:48876285-48890297	VCaP	VCaP_rev	NOTEST	0	0	0	0	1	1	no
COX7A2L	COX7A2L	COX7A2L	chr2:42577644-42588356	VCaP	VCaP_rev	OK	55.693	85.0462	0.61075	2.8741	5e-05	0.000274369	yes
KIAA2018	KIAA2018	KIAA2018	chr3:113367232-113415493	VCaP	VCaP_rev	OK	3.90351	5.95939	0.610394	2.88259	5e-05	0.000274369	yes
C12orf59	C12orf59	C12orf59	chr12:10331556-10344403	VCaP	VCaP_rev	NOTEST	0.192243	0.169003	-0.185881	0	1	1	no
C12orf60	C12orf60	C12orf60	chr12:14956505-14976791	VCaP	VCaP_rev	NOTEST	0.540367	0.917311	0.763471	0	1	1	no
C12orf61	C12orf61	C12orf61	chr12:62995530-62997214	VCaP	VCaP_rev	NOTEST	0.0869597	0.170935	0.975029	0	1	1	no
LYAR	LYAR	LYAR	chr4:4269428-4291896	VCaP	VCaP_rev	OK	13.5586	20.6992	0.610368	2.87929	5e-05	0.000274369	yes
UCK2	UCK2	UCK2	chr1:165796731-165880855	VCaP	VCaP_rev	OK	17.182	26.2163	0.609566	2.97751	5e-05	0.000274369	yes
C12orf68	C12orf68	C12orf68	chr12:48577365-48579709	VCaP	VCaP_rev	NOTEST	0.0200576	0	#NAME?	0	1	1	no
C12orf69	C12orf69	C12orf69	chr12:14956505-14976791	VCaP	VCaP_rev	NOTEST	0.0451755	0	#NAME?	0	1	1	no
C12orf70	C12orf70	C12orf70	chr12:27619742-27655118	VCaP	VCaP_rev	NOTEST	0.0401416	0	#NAME?	0	1	1	no
C12orf71	C12orf71	C12orf71	chr12:27233989-27235455	VCaP	VCaP_rev	NOTEST	0.0562068	0	#NAME?	0	1	1	no
WDR74	WDR74	WDR74	chr11:62600382-62607628	VCaP	VCaP_rev	OK	20.0359	30.5668	0.609382	3.0932	5e-05	0.000274369	yes
C12orf74	C12orf74	C12orf74	chr12:93096618-93102325	VCaP	VCaP_rev	NOTEST	0.170573	0.227666	0.416526	0	1	1	no
RPL7A	RPL7A	RPL7A	chr9:136215068-136218280	VCaP	VCaP_rev	OK	2220.86	3384.35	0.607758	3.12709	5e-05	0.000274369	yes
ALDH18A1	ALDH18A1	ALDH18A1	chr10:97365685-97416567	VCaP	VCaP_rev	OK	30.8236	46.8925	0.605321	3.00816	5e-05	0.000274369	yes
TCF20	TCF20	TCF20	chr22:42556018-42611445	VCaP	VCaP_rev	OK	13.1261	19.955	0.604307	2.98142	5e-05	0.000274369	yes
ABCA3	ABCA3	ABCA3	chr16:2325878-2390747	VCaP	VCaP_rev	OK	16.2973	24.7633	0.603575	2.99272	5e-05	0.000274369	yes
C13orf33	C13orf33	C13orf33	chr13:31456971-31506745	VCaP	VCaP_rev	NOTEST	0	0	0	0	1	1	no
C13orf35	C13orf35	C13orf35	chr13:113301357-113338811	VCaP	VCaP_rev	NOTEST	0	0	0	0	1	1	no
CDC37	CDC37	CDC37	chr19:10501808-10514271	VCaP	VCaP_rev	OK	69.2474	105.107	0.602024	2.97261	5e-05	0.000274369	yes
TMEM192	TMEM192	TMEM192	chr4:165997229-166034024	VCaP	VCaP_rev	OK	15.2387	23.1289	0.601959	2.89377	5e-05	0.000274369	yes
BTBD2	BTBD2	BTBD2	chr19:1985446-2015702	VCaP	VCaP_rev	OK	51.0266	77.4159	0.601379	2.99881	5e-05	0.000274369	yes
C14orf105	C14orf105	C14orf105	chr14:57936594-57960576	VCaP	VCaP_rev	NOTEST	0.318984	0.420103	0.397259	0	1	1	no
GBE1	GBE1	GBE1	chr3:81538849-81810950	VCaP	VCaP_rev	OK	7.80847	11.8391	0.600452	3.01834	5e-05	0.000274369	yes
SUMO3	SUMO3	SUMO3	chr21:46225531-46238044	VCaP	VCaP_rev	OK	141.644	214.593	0.599334	3.05737	5e-05	0.000274369	yes
LONP1	LONP1	LONP1	chr19:5691844-5720176	VCaP	VCaP_rev	OK	25.8232	39.1124	0.598958	2.91075	5e-05	0.000274369	yes
ZNF266	ZNF266	ZNF266	chr19:9523270-9546234	VCaP	VCaP_rev	OK	5.83243	8.82505	0.597506	2.83668	5e-05	0.000274369	yes
ABHD14B	ABHD14B	ABHD14B	chr3:52002525-52008646	VCaP	VCaP_rev	OK	17.0369	25.759	0.596417	2.88284	5e-05	0.000274369	yes
PJA1	PJA1	PJA1	chrX:68380580-68385365	VCaP	VCaP_rev	OK	9.24452	13.977	0.596384	2.97865	5e-05	0.000274369	yes
KCNQ2	KCNQ2	KCNQ2	chr20:62037541-62103993	VCaP	VCaP_rev	OK	41.1854	62.2534	0.59602	2.68228	5e-05	0.000274369	yes
EIF4E	EIF4E	EIF4E	chr4:99799606-99851786	VCaP	VCaP_rev	OK	19.1201	28.8929	0.595621	2.82327	5e-05	0.000274369	yes
GOLPH3L	GOLPH3L	GOLPH3L	chr1:150618700-150669672	VCaP	VCaP_rev	OK	12.4004	18.7048	0.593027	2.95827	5e-05	0.000274369	yes
BCL9	BCL9	BCL9	chr1:147013181-147098015	VCaP	VCaP_rev	OK	10.031	15.1264	0.592605	2.8334	5e-05	0.000274369	yes
C14orf159	C14orf159	C14orf159	chr14:91580356-91691703	VCaP	VCaP_rev	NOTEST	1.03201	1.04541	0.0186108	0	1	1	no
C14orf162	C14orf162	C14orf162	chr14:70036530-70037918	VCaP	VCaP_rev	NOTEST	1.18161	0.390917	-1.59582	0	1	1	no
TRMT1	TRMT1	TRMT1	chr19:13215713-13227563	VCaP	VCaP_rev	OK	17.846	26.8926	0.591602	2.94836	5e-05	0.000274369	yes
ZADH2	ZADH2	ZADH2	chr18:72909277-72921281	VCaP	VCaP_rev	OK	6.13065	9.23556	0.591161	2.89114	5e-05	0.000274369	yes
C14orf166B	C14orf166B	C14orf166B	chr14:77292724-77336645	VCaP	VCaP_rev	NOTEST	0	0	0	0	1	1	no
RFT1	RFT1	RFT1	chr3:53122500-53164470	VCaP	VCaP_rev	OK	4.98625	7.50953	0.590768	3.02689	5e-05	0.000274369	yes
C14orf169	C14orf169	C14orf169	chr14:73945188-74025651	VCaP	VCaP_rev	NOTEST	0.201041	0.0967253	-1.05553	0	1	1	no
C14orf176	C14orf176	C14orf176	chr14:21558204-21572863	VCaP	VCaP_rev	NOTEST	0.211702	1.08927	2.36326	0	1	1	no
C14orf177	C14orf177	C14orf177	chr14:99177949-99184103	VCaP	VCaP_rev	NOTEST	0	0	0	0	1	1	no
C14orf178	C14orf178	C14orf178	chr14:78183943-78236085	VCaP	VCaP_rev	NOTEST	0.903206	0.284708	-1.66557	0	1	1	no
C14orf180	C14orf180	C14orf180	chr14:105046055-105056183	VCaP	VCaP_rev	NOTEST	0.105772	0	#NAME?	0	1	1	no
C14orf182	C14orf182	C14orf182	chr14:50448429-50474238	VCaP	VCaP_rev	NOTEST	0.234806	0.288685	0.298026	0	1	1	no
C14orf183	C14orf183	C14orf183	chr14:50550368-50559361	VCaP	VCaP_rev	NOTEST	0.225008	0.28267	0.329141	0	1	1	no
PDIA6	PDIA6	PDIA6	chr2:10861774-10952960	VCaP	VCaP_rev	OK	118.772	178.875	0.590755	2.99461	5e-05	0.000274369	yes
RPL15	RPL15	RPL15	chr3:23933571-23965187	VCaP	VCaP_rev	OK	440.003	662.592	0.590608	3.05035	5e-05	0.000274369	yes
C14orf23	C14orf23	C14orf23	chr14:29241909-29264000	VCaP	VCaP_rev	NOTEST	0.206138	0.306556	0.572543	0	1	1	no
C14orf28	C14orf28	C14orf28	chr14:45366506-45376460	VCaP	VCaP_rev	NOTEST	0.408772	0.449557	0.137209	0	1	1	no
C14orf37	C14orf37	C14orf37	chr14:58470807-58618847	VCaP	VCaP_rev	NOTEST	0.351715	0.388741	0.144402	0	1	1	no
C14orf38	C14orf38	C14orf38	chr14:59951160-60043549	VCaP	VCaP_rev	NOTEST	0.0994753	0.221446	1.15455	0	1	1	no
C14orf39	C14orf39	C14orf39	chr14:60902673-60952764	VCaP	VCaP_rev	NOTEST	0.100661	0.18429	0.872481	0	1	1	no
NADSYN1	NADSYN1	NADSYN1	chr11:71164216-71212581	VCaP	VCaP_rev	OK	10.0099	15.064	0.589684	2.95318	5e-05	0.000274369	yes
C14orf45	C14orf45	C14orf45	chr14:74486058-74551196	VCaP	VCaP_rev	NOTEST	0.373469	0.367134	-0.0246814	0	1	1	no
C14orf49	C14orf49	C14orf49	chr14:95883830-95942173	VCaP	VCaP_rev	NOTEST	0.295025	0.102394	-1.52671	0	1	1	no
C14orf55	C14orf55	C14orf55	chr14:70935595-70950473	VCaP	VCaP_rev	NOTEST	0.557555	0.57676	0.0488572	0	1	1	no
C14orf64	C14orf64	C14orf64	chr14:98391946-98444461	VCaP	VCaP_rev	NOTEST	0.224875	0.369139	0.715039	0	1	1	no
SETD7	SETD7	SETD7	chr4:140427191-140477577	VCaP	VCaP_rev	OK	30.6058	46.0221	0.588521	2.99787	5e-05	0.000274369	yes
IRF2	IRF2	IRF2	chr4:185308875-185395726	VCaP	VCaP_rev	OK	10.8972	16.3675	0.586885	2.95132	5e-05	0.000274369	yes
AHCY	AHCY	AHCY	chr20:32868070-32899608	VCaP	VCaP_rev	OK	165.208	248.075	0.58649	3.01735	5e-05	0.000274369	yes
C9orf152	C9orf152	C9orf152	chr9:112961845-112970413	VCaP	VCaP_rev	OK	42.7614	64.1635	0.585445	2.90095	5e-05	0.000274369	yes
C15orf2	C15orf2	C15orf2	chr15:24920540-24928593	VCaP	VCaP_rev	NOTEST	0.557202	0.698297	0.325641	0	1	1	no
CHD6	CHD6	CHD6	chr20:40031169-40247133	VCaP	VCaP_rev	OK	27.0369	40.5685	0.585427	3.00157	5e-05	0.000274369	yes
TPT1	TPT1	TPT1	chr13:45911303-45915297	VCaP	VCaP_rev	OK	1914.34	2872.03	0.585224	3.02912	5e-05	0.000274369	yes
C15orf26	C15orf26	C15orf26	chr15:81426643-81441516	VCaP	VCaP_rev	NOTEST	0.172863	0.0446263	-1.95366	0	1	1	no
RPL6	RPL6	RPL6	chr12:112842993-112847443	VCaP	VCaP_rev	OK	1587.76	2377.56	0.58249	3.01284	5e-05	0.000274369	yes
ATP5H	ATP5H	ATP5H	chr17:73034954-73043074	VCaP	VCaP_rev	OK	114.755	171.789	0.582082	2.7237	5e-05	0.000274369	yes
C15orf32	C15orf32	C15orf32	chr15:93014906-93044347	VCaP	VCaP_rev	NOTEST	0	0	0	0	1	1	no
C15orf33	C15orf33	C15orf33	chr15:49447975-49913118	VCaP	VCaP_rev	NOTEST	0.533437	0.853853	0.678669	0	1	1	no
C15orf34	C15orf34	C15orf34	chr15:72635777-72671129	VCaP	VCaP_rev	NOTEST	0.611313	0.639226	0.0644157	0	1	1	no
C14orf101	C14orf101	C14orf101	chr14:57046510-57116232	VCaP	VCaP_rev	OK	5.64868	8.45019	0.58107	2.92593	5e-05	0.000274369	yes
ARAP1	ARAP1	ARAP1	chr11:72396113-72463434	VCaP	VCaP_rev	OK	15.8052	23.6068	0.5788	2.78946	5e-05	0.000274369	yes
HNRPDL	HNRPDL	HNRPDL	chr4:83343716-83351378	VCaP	VCaP_rev	OK	75.5996	112.819	0.577561	2.97069	5e-05	0.000274369	yes
GIGYF1	GIGYF1	GIGYF1	chr7:100277129-100286870	VCaP	VCaP_rev	OK	15.3255	22.8671	0.577338	2.84389	5e-05	0.000274369	yes
TSC1	TSC1	TSC1	chr9:135766734-135820020	VCaP	VCaP_rev	OK	7.55313	11.2602	0.576089	2.73211	5e-05	0.000274369	yes
VARS	VARS	VARS	chr6_ssto_hap7:3076106-3093568	VCaP	VCaP_rev	OK	24.5158	36.5325	0.575471	2.84519	5e-05	0.000274369	yes
CSDA	CSDA	CSDA	chr12:10851675-10875953	VCaP	VCaP_rev	OK	68.4509	101.981	0.575158	2.87032	5e-05	0.000274369	yes
C15orf43	C15orf43	C15orf43	chr15:45248902-45271421	VCaP	VCaP_rev	NOTEST	0	0	0	0	1	1	no
OIP5-AS1	OIP5-AS1	OIP5-AS1	chr15:41576200-41591795	VCaP	VCaP_rev	OK	13.0186	19.3855	0.574405	2.86478	5e-05	0.000274369	yes
TRMT112	TRMT112	TRMT112	chr11:64073043-64085033	VCaP	VCaP_rev	OK	1393.4	2074.03	0.57383	2.66395	5e-05	0.000274369	yes
C15orf5	C15orf5	C15orf5	chr15:77400497-77712446	VCaP	VCaP_rev	NOTEST	0.134347	0	#NAME?	0	1	1	no
C15orf50	C15orf50	C15orf50	chr15:70127572-70135306	VCaP	VCaP_rev	NOTEST	0	0.19375	inf	0	1	1	no
RANBP1	RANBP1	RANBP1	chr22:20105023-20114704	VCaP	VCaP_rev	OK	202.081	299.68	0.56849	2.85473	5e-05	0.000274369	yes
C15orf53	C15orf53	C15orf53	chr15:38988798-38992239	VCaP	VCaP_rev	NOTEST	0	0	0	0	1	1	no
C15orf54	C15orf54	C15orf54	chr15:39542884-39547048	VCaP	VCaP_rev	NOTEST	0.0675557	0.0880361	0.382018	0	1	1	no
C15orf55	C15orf55	C15orf55	chr15:34638065-34649931	VCaP	VCaP_rev	NOTEST	0.0667095	0	#NAME?	0	1	1	no
C15orf56	C15orf56	C15orf56	chr15:40453209-40569688	VCaP	VCaP_rev	NOTEST	0.124614	0	#NAME?	0	1	1	no
NPIP	NPIP	NPIP	chr16:15031299-15045931	VCaP	VCaP_rev	OK	34.6611	51.2532	0.564324	2.73935	5e-05	0.000274369	yes
PFDN5	PFDN5	PFDN5	chr12:53689234-53693234	VCaP	VCaP_rev	OK	246.837	364.842	0.563713	2.80386	5e-05	0.000274369	yes
UTP14A	UTP14A	UTP14A	chrX:129040096-129063738	VCaP	VCaP_rev	OK	10.0608	14.842	0.56093	2.8562	5e-05	0.000274369	yes
C15orf60	C15orf60	C15orf60	chr15:73735498-73925753	VCaP	VCaP_rev	NOTEST	0.0593916	0.217501	1.87269	0	1	1	no
VARS2	VARS2	VARS2	chr6_qbl_hap6:2174966-2187231	VCaP	VCaP_rev	OK	10.7055	15.753	0.557276	2.76703	5e-05	0.000274369	yes
SIM2	SIM2	SIM2	chr21:38071990-38122510	VCaP	VCaP_rev	OK	107.389	157.9	0.556168	2.77562	5e-05	0.000274369	yes
C15orf63	C15orf63	C15orf63	chr15:44038589-44094769	VCaP	VCaP_rev	NOTEST	1.20167	0.813894	-0.562123	0	1	1	no
C16orf11	C16orf11	C16orf11	chr16:610421-615529	VCaP	VCaP_rev	NOTEST	0	0	0	0	1	1	no
DBC1	DBC1	DBC1	chr9:121928907-122131739	VCaP	VCaP_rev	OK	7.51249	11.0264	0.5536	2.77134	5e-05	0.000274369	yes
C16orf3	C16orf3	C16orf3	chr16:90089007-90114191	VCaP	VCaP_rev	NOTEST	0.191139	0.51831	1.4392	0	1	1	no
CCDC72	CCDC72	CCDC72	chr3:48481685-48485537	VCaP	VCaP_rev	OK	535.841	786.27	0.553219	2.77911	5e-05	0.000274369	yes
APEX1	APEX1	APEX1	chr14:20923289-20925931	VCaP	VCaP_rev	OK	101.908	149.486	0.552738	2.77232	5e-05	0.000274369	yes
UHRF1	UHRF1	UHRF1	chr19:4909509-4962165	VCaP	VCaP_rev	OK	15.7154	23.0372	0.551787	2.62826	5e-05	0.000274369	yes
SRSF6	SRSF6	SRSF6	chr20:42086503-42092244	VCaP	VCaP_rev	OK	102.587	150.18	0.549846	2.84353	5e-05	0.000274369	yes
C16orf5	C16orf5	C16orf5	chr16:4560676-4588816	VCaP	VCaP_rev	NOTEST	0.897096	0.504996	-0.828989	0	1	1	no
FOXK2	FOXK2	FOXK2	chr17:80477593-80562483	VCaP	VCaP_rev	OK	35.3016	51.5506	0.546256	2.76856	5e-05	0.000274369	yes
UBE2T	UBE2T	UBE2T	chr1:202300784-202311094	VCaP	VCaP_rev	OK	32.687	47.3512	0.534686	2.69103	5e-05	0.000274369	yes
C16orf54	C16orf54	C16orf54	chr16:29753785-29757340	VCaP	VCaP_rev	NOTEST	0.83275	0.583789	-0.512437	0	1	1	no
C16orf55	C16orf55	C16orf55	chr16:89724209-89737675	VCaP	VCaP_rev	NOTEST	0.589997	0.382316	-0.625944	0	1	1	no
SLC29A2	SLC29A2	SLC29A2	chr11:66129991-66139291	VCaP	VCaP_rev	OK	81.6761	116.504	0.512398	2.60123	5e-05	0.000274369	yes
PPP2CB	PPP2CB	PPP2CB	chr8:30643125-30670352	VCaP	VCaP_rev	OK	22.1547	15.4781	-0.517386	-2.55284	5e-05	0.000274369	yes
GHITM	GHITM	GHITM	chr10:85899184-85913311	VCaP	VCaP_rev	OK	75.1125	52.1613	-0.526072	-2.61994	5e-05	0.000274369	yes
CERS2	CERS2	CERS2	chr1:150937648-150947479	VCaP	VCaP_rev	OK	139.768	96.4722	-0.534846	-2.74179	5e-05	0.000274369	yes
PKP1	PKP1	PKP1	chr1:201252579-201302121	VCaP	VCaP_rev	OK	62.6527	43.1048	-0.539527	-2.77158	5e-05	0.000274369	yes
PPP2R1A	PPP2R1A	PPP2R1A	chr19:52693054-52729678	VCaP	VCaP_rev	OK	111.826	76.8647	-0.540862	-2.73982	5e-05	0.000274369	yes
C16orf71	C16orf71	C16orf71	chr16:4746510-4799397	VCaP	VCaP_rev	NOTEST	0.12097	0.15013	0.311562	0	1	1	no
GCC1	GCC1	GCC1	chr7:127220681-127225654	VCaP	VCaP_rev	OK	8.36453	5.74068	-0.543063	-2.71216	5e-05	0.000274369	yes
C16orf73	C16orf73	C16orf73	chr16:1877224-1922179	VCaP	VCaP_rev	NOTEST	0	0	0	0	1	1	no
C16orf74	C16orf74	C16orf74	chr16:85741123-85784689	VCaP	VCaP_rev	NOTEST	0.435589	0.4025	-0.113978	0	1	1	no
C16orf78	C16orf78	C16orf78	chr16:49407807-49433319	VCaP	VCaP_rev	NOTEST	0	0	0	0	1	1	no
KLC2	KLC2	KLC2	chr11:66024764-66035332	VCaP	VCaP_rev	OK	119.51	82.0079	-0.543293	-2.75374	5e-05	0.000274369	yes
RRM2	RRM2	RRM2	chr2:10262694-10271546	VCaP	VCaP_rev	OK	46.0768	31.5648	-0.545726	-2.70763	5e-05	0.000274369	yes
C16orf82	C16orf82	C16orf82	chr16:27078218-27080487	VCaP	VCaP_rev	NOTEST	0	0	0	0	1	1	no
TSPAN33	TSPAN33	TSPAN33	chr7:128784711-128809534	VCaP	VCaP_rev	OK	13.7449	9.40709	-0.547073	-2.78998	5e-05	0.000274369	yes
JUP	JUP	JUP	chr17:39910858-39942964	VCaP	VCaP_rev	OK	83.9051	57.3699	-0.548464	-2.77427	5e-05	0.000274369	yes
NDUFS8	NDUFS8	NDUFS8	chr11:67798083-67804114	VCaP	VCaP_rev	OK	356.746	243.878	-0.54874	-2.76094	5e-05	0.000274369	yes
C16orf89	C16orf89	C16orf89	chr16:5094122-5116146	VCaP	VCaP_rev	NOTEST	0.609777	0.776396	0.348511	0	1	1	no
C16orf90	C16orf90	C16orf90	chr16:3543483-3545421	VCaP	VCaP_rev	NOTEST	0.0611668	0	#NAME?	0	1	1	no
CD63	CD63	CD63	chr12:56119229-56122910	VCaP	VCaP_rev	OK	296.717	202.791	-0.549093	-2.79198	5e-05	0.000274369	yes
C16orf92	C16orf92	C16orf92	chr16:30034654-30042186	VCaP	VCaP_rev	NOTEST	0	0	0	0	1	1	no
TMEM175	TMEM175	TMEM175	chr4:926261-952443	VCaP	VCaP_rev	OK	22.0439	15.0208	-0.553419	-2.80312	5e-05	0.000274369	yes
C16orf95	C16orf95	C16orf95	chr16:87336403-87351026	VCaP	VCaP_rev	NOTEST	0.448373	0.203949	-1.13649	0	1	1	no
C16orf96	C16orf96	C16orf96	chr16:4606490-4650318	VCaP	VCaP_rev	NOTEST	0	0	0	0	1	1	no
[truncated: 21,289 more rows]
